# Supplementary material for: mTORC1 Is Transiently Reactivated in Injured Nerves to Promote c-Jun Elevation and Schwann Cell Dedifferentiation
Source: J Neurosci. 2018 May 16;38(20):4811–28. doi: 10.1523/JNEUROSCI.3619-17.2018 (PMC5956991; doi:10.1523/JNEUROSCI.3619-17.2018)
Supplement: Figure 6-1 [file zns999180787so6.xlsx]

## Sheet: Control crush vs KO crush
Identifier	transcript_id	gene_name	type	strand	seqid	biotypes	description	start	end	gc	width	GO BP	GO MF	GO CC	pValue	fdr	isPresent	log2 Ratio	Control1_crush [normalized count]	Control2_crush [normalized count]	Control3_crush [normalized count]	KO1_crush [normalized count]	KO2_crush [normalized count]	KO3_crush [normalized count]	Control1_ctrlat [normalized count]	Control2_ctrlat [normalized count]	Control3_ctrlat [normalized count]	KO1_ctrlat [normalized count]	KO2_ctrlat [normalized count]	KO3_ctrlat [normalized count]	KO4_ctrlat [normalized count]	Control1_crush [FPKM]	Control2_crush [FPKM]	Control3_crush [FPKM]	KO1_crush [FPKM]	KO2_crush [FPKM]	KO3_crush [FPKM]	Control1_ctrlat [FPKM]	Control2_ctrlat [FPKM]	Control3_ctrlat [FPKM]	KO1_ctrlat [FPKM]	KO2_ctrlat [FPKM]	KO3_ctrlat [FPKM]	KO4_ctrlat [FPKM]	Cluster
ENSMUSG00000028262	ENSMUST00000029929; ENSMUST00000159643; ENSMUST00000197013; ENSMUST00000199029	Clca3a2	protein_coding	-	3	protein_coding	chloride channel accessory 3A2 [Source:MGI Symbol;Acc:MGI:1931471]	144796559	144819494	0.4516	1417	GO:0006508; GO:0006821; GO:0043276; GO:0097192; GO:1902476	GO:0008237; GO:0005229	GO:0005887	1.813e-43	2.158e-39	TRUE	-4.336	1480	1033	1117	64.75	49.39	36.89	23.98	35.52	23.29	15.92	4.115	7.112	1.476	99.99	70.34	76.39	4.531	3.486	2.552	1.465	2.156	1.437	1.027	0.2598	0.4602	0.09294	yellow
ENSMUSG00000015437	ENSMUST00000015581	Gzmb	protein_coding	-	14	protein_coding	granzyme B [Source:MGI Symbol;Acc:MGI:109267]	56258856	56262260	0.4654	1418	GO:0019835; GO:0006508; GO:0006915; GO:0016485; GO:0007219; GO:0001913; GO:0008626	GO:0016787; GO:0005515; GO:0008233; GO:0004252; GO:0008236	GO:0005737; GO:0005829; GO:0044194	5.007e-34	2.979e-30	TRUE	-4.235	623.2	285.8	496.2	17.38	14.48	14.87	0	0.8727	1.05	0	0	1.017	0	42.08	19.45	33.92	1.215	1.022	1.028	0	0.05293	0.06471	0	0	0.06579	0	yellow
ENSMUSG00000036169	ENSMUST00000041407	Sostdc1	protein_coding	+	12	protein_coding	sclerostin domain containing 1 [Source:MGI Symbol;Acc:MGI:1913292]	36314139	36318452	0.4604	1781	GO:0016055; GO:0090090; GO:0030514; GO:0010454; GO:0007389; GO:0042475; GO:0031069; GO:0060648	GO:0005515	GO:0005615; GO:0005576	3.995e-30	1.585e-26	TRUE	-2.718	890	1530	1206	232.7	122.7	170.5	1329	1318	1387	1053	986.8	980.8	1314	47.85	82.88	65.65	12.95	6.89	9.388	64.58	63.64	68.06	54.06	49.57	50.49	65.87	cyan
ENSMUSG00000025780	ENSMUST00000026886	Itih5	protein_coding	+	2	protein_coding	inter-alpha (globulin) inhibitor H5 [Source:MGI Symbol;Acc:MGI:1925751]	10153571	10256529	0.4666	7900	GO:0008150; GO:0010951; GO:0010466; GO:0030212	GO:0003674; GO:0004867; GO:0030414	GO:0005575; GO:0005576	1.003e-27	2.985e-24	TRUE	-2.198	4376	5822	4975	1216	891.9	1164	4240	4748	4468	4440	4574	4373	4297	53.04	71.11	61.05	15.26	11.29	14.45	46.46	51.69	49.44	51.4	51.8	50.75	48.55	cyan
ENSMUSG00000047976	ENSMUST00000055168; ENSMUST00000203094; ENSMUST00000205171	Kcna1	protein_coding	-	6	protein_coding	potassium voltage-gated channel, shaker-related subfamily, member 1 [Source:MGI Symbol;Acc:MGI:96654]	126640397	126646384	0.561	2642	GO:0055085; GO:0051260; GO:0006811; GO:0006810; GO:0006813; GO:0071805; GO:0034765; GO:0007420; GO:0071286; GO:0042391; GO:0050966; GO:0007405; GO:0010960; GO:0021766; GO:0050905; GO:0050976; GO:0023041; GO:0001964; GO:0006937; GO:0010644; GO:0019228; GO:0034613	GO:0005216; GO:0005249; GO:0005267; GO:0005244; GO:0097718; GO:0005251	GO:0016020; GO:0016021; GO:0005886; GO:0009986; GO:0030054; GO:0045202; GO:0008076; GO:0031410; GO:0005887; GO:0005783; GO:0033270; GO:0005829; GO:0030425; GO:0042995; GO:0043025; GO:0030424; GO:0043204; GO:0042734; GO:0016324; GO:0034705; GO:0043679; GO:0044224	1.801e-25	4.286e-22	TRUE	-1.901	1466	1406	1282	391	345	349	2391	2680	2330	2590	2871	1969	1959	53.14	51.35	47.04	14.68	13.06	12.95	78.34	87.25	77.1	89.65	97.2	68.32	66.19	blue
ENSMUSG00000040724	ENSMUST00000038695; ENSMUST00000196403; ENSMUST00000197470	Kcna2	protein_coding	+	3	protein_coding	potassium voltage-gated channel, shaker-related subfamily, member 2 [Source:MGI Symbol;Acc:MGI:96659]	107101146	107115005	0.48	6127	GO:0055085; GO:0051260; GO:0006811; GO:0006810; GO:0006813; GO:0071805; GO:0034765; GO:0019233; GO:0019228; GO:0014059; GO:0021633; GO:0045188; GO:0051259	GO:0005515; GO:0005216; GO:0005249; GO:0005267; GO:0005244; GO:0005251; GO:0015271; GO:0019894	GO:0016020; GO:0016021; GO:0005886; GO:0030054; GO:0045202; GO:0008076; GO:0005887; GO:0005783; GO:0005789; GO:0042995; GO:0030425; GO:0043005; GO:0030424; GO:0032809; GO:0043204; GO:0030027; GO:0031258; GO:0042734; GO:0043679; GO:0044224; GO:0034705	2.274e-24	4.511e-21	TRUE	-1.833	1513	1796	1600	511.8	417.4	421.4	6594	6629	6455	4239	4143	3758	5729	23.65	28.29	25.32	8.282	6.815	6.743	93.17	93.05	92.09	63.27	60.49	56.23	83.45	blue
ENSMUSG00000013523	ENSMUST00000013667; ENSMUST00000068137; ENSMUST00000109152; ENSMUST00000133673; ENSMUST00000145920; ENSMUST00000147577; ENSMUST00000152461; ENSMUST00000154650; ENSMUST00000156657	Bcas1	protein_coding	-	2	protein_coding	breast carcinoma amplified sequence 1 [Source:MGI Symbol;Acc:MGI:1924210]	170346991	170427845	0.5245	1552	GO:0008150	GO:0042803	GO:0005829; GO:0005737; GO:0070062	3.841e-24	6.531e-21	TRUE	1.8	563.5	648.1	599.4	2238	2173	1933	7829	7375	7614	7528	8273	7002	8478	34.76	40.3	37.44	143	140.1	122.1	436.7	408.7	428.8	443.5	476.9	413.7	487.5	blue
ENSMUSG00000029245	ENSMUST00000053733; ENSMUST00000113398; ENSMUST00000113399; ENSMUST00000113401; ENSMUST00000113403; ENSMUST00000113406; ENSMUST00000136775; ENSMUST00000152573; ENSMUST00000154804; ENSMUST00000155469; ENSMUST00000200076	Epha5	protein_coding	-	5	protein_coding	Eph receptor A5 [Source:MGI Symbol;Acc:MGI:99654]	84054761	84417382	0.4429	4214	GO:0006468; GO:0016310; GO:0018108; GO:0007169; GO:0007399; GO:0043087; GO:0007162; GO:0007411; GO:0021766; GO:0032956; GO:0048013; GO:0061178; GO:0071372; GO:1904322; GO:0019933; GO:0032793	GO:0004672; GO:0005524; GO:0016740; GO:0005515; GO:0000166; GO:0016301; GO:0004713; GO:0004714; GO:0005003; GO:0005004	GO:0016020; GO:0016021; GO:0009897; GO:0071944; GO:0005886; GO:0048471; GO:0030425; GO:0042995; GO:0043025; GO:0030424; GO:0005912; GO:0005791; GO:0005887	1.021e-23	1.518e-20	TRUE	-1.801	1481	1270	1369	343.1	439.7	370.7	105.6	83.46	90.87	70.5	75.15	76.68	98.37	33.66	29.08	31.49	8.072	10.44	8.624	2.17	1.703	1.885	1.53	1.595	1.668	2.084	yellow
ENSMUSG00000022665	ENSMUST00000061050; ENSMUST00000099498; ENSMUST00000134924; ENSMUST00000138048; ENSMUST00000139509; ENSMUST00000155800	Ccdc80	protein_coding	+	16	protein_coding	coiled-coil domain containing 80 [Source:MGI Symbol;Acc:MGI:1915146]	45093402	45127924	0.5196	1569	GO:0030198; GO:0010811	GO:0008201; GO:0005539; GO:0001968	GO:0005578; GO:0005576; GO:0005604; GO:0005615; GO:0005614	2.526e-23	3.34e-20	TRUE	-1.739	1767	1680	1521	523.3	440.4	496.8	276.8	78.55	285.5	357.1	98.76	1253	99.74	107.8	103.3	93.99	33.07	28.08	31.04	15.27	4.305	15.91	20.81	5.631	73.19	5.674	yellow
ENSMUSG00000028364	ENSMUST00000030056; ENSMUST00000107371; ENSMUST00000107372; ENSMUST00000107377	Tnc	protein_coding	-	4	protein_coding	tenascin C [Source:MGI Symbol;Acc:MGI:101922]	63959785	64047015	0.5311	5992	GO:0001649; GO:0007155; GO:0010628; GO:0042127; GO:0007528; GO:0008284; GO:0060740; GO:0014012; GO:0060739; GO:0007162; GO:0009611; GO:0009612; GO:0031175; GO:0042060; GO:0042475; GO:0045471; GO:0060447; GO:0071300; GO:0071305; GO:0071774; GO:0071799	GO:0045545; GO:0001968	GO:0005615; GO:0005925; GO:0005578; GO:0005576; GO:0016020; GO:0031012; GO:0005604; GO:0005614	3.017e-21	3.591e-18	TRUE	-1.651	6237	5427	5535	1851	1810	1766	224.2	186.8	200.5	174	219.7	99.71	204.9	99.66	87.39	89.54	30.63	30.22	28.89	3.239	2.681	2.925	2.655	3.281	1.526	3.053	green
ENSMUSG00000067242	ENSMUST00000087252; ENSMUST00000130039; ENSMUST00000134832; ENSMUST00000196090; ENSMUST00000197123; ENSMUST00000198045; ENSMUST00000198518; ENSMUST00000199665; ENSMUST00000199812	Lgi1	protein_coding	+	19	protein_coding	leucine-rich repeat LGI family, member 1 [Source:MGI Symbol;Acc:MGI:1861691]	38264536	38312214	0.4292	2615	GO:0031175; GO:0030307; GO:0007411; GO:0050806; GO:0051260	GO:0005515; GO:0005102	GO:0005615; GO:0030054; GO:0045202; GO:0005576	7.683e-21	8.313e-18	TRUE	-2.497	229	384.7	364.2	54.8	46.28	47.4	569.6	588.9	716.3	264.8	315.5	283.2	254.1	8.385	14.2	13.5	2.078	1.771	1.777	18.86	19.37	23.95	9.258	10.79	9.928	8.674	cyan
ENSMUSG00000022122	ENSMUST00000022718; ENSMUST00000172237	Ednrb	protein_coding	-	14	protein_coding	endothelin receptor type B [Source:MGI Symbol;Acc:MGI:102720]	103814625	103844173	0.433	3934	GO:0007186; GO:0007165; GO:0008217; GO:0000122; GO:0006885; GO:0007422; GO:0042310; GO:0043473; GO:0019722; GO:0001755; GO:0048484; GO:0048066; GO:0030318; GO:0032269; GO:0048246; GO:0014826; GO:0007497; GO:0014043; GO:0035645; GO:0086100; GO:0001934; GO:0007200; GO:0007204; GO:0007568; GO:0008284; GO:0014070; GO:0019233; GO:0019934; GO:0031620; GO:0032496; GO:0035810; GO:0035815; GO:0042045; GO:…	GO:0005515; GO:0004871; GO:0004930; GO:0017046; GO:0004962; GO:0031702	GO:0016020; GO:0016021; GO:0005886; GO:0031965; GO:0045121	1.698e-20	1.684e-17	TRUE	-1.635	1266	1710	1395	429.7	375.7	578.1	86.75	91.64	133.3	126.2	63.37	88.52	140.8	30.82	41.94	34.37	10.83	9.553	14.41	1.909	2.003	2.963	2.934	1.441	2.063	3.194	yellow
ENSMUSG00000032172	ENSMUST00000034692; ENSMUST00000215039; ENSMUST00000215999; ENSMUST00000217198	Olfm2	protein_coding	-	9	protein_coding	olfactomedin 2 [Source:MGI Symbol;Acc:MGI:3045350]	20667690	20746349	0.5632	1566	GO:0007626; GO:0007601; GO:0051152; GO:0009306	GO:0005515	GO:0016020; GO:0005634; GO:0005654; GO:0005737; GO:0030054; GO:0045202; GO:0005576; GO:0097060; GO:0032281	1.567e-19	1.435e-16	TRUE	3.148	2.987	11.06	9.481	142.9	154.2	138.8	9.747	11.35	7.348	9.085	27.16	11.19	30.06	0.1826	0.6815	0.5869	9.047	9.85	8.691	0.5388	0.6231	0.4102	0.5305	1.552	0.6553	1.713	orange
ENSMUSG00000028161	ENSMUST00000056758; ENSMUST00000070198; ENSMUST00000124206; ENSMUST00000124777; ENSMUST00000130114; ENSMUST00000130768; ENSMUST00000196170; ENSMUST00000196603	Ppp3ca	protein_coding	+	3	protein_coding	protein phosphatase 3, catalytic subunit, alpha isoform [Source:MGI Symbol;Acc:MGI:107164]	136670124	136937727	0.4674	1774	GO:0010629; GO:0045944; GO:0000082; GO:0016311; GO:0051091; GO:0006816; GO:0006470; GO:0051592; GO:0035690; GO:0001975; GO:0033173; GO:0046676; GO:0051533; GO:0071333; GO:0006606; GO:0060079; GO:0033555; GO:0048741; GO:0035562; GO:0010628; GO:0019722; GO:0014883; GO:0014898; GO:0050804; GO:0010613; GO:0050774; GO:1903244; GO:1903799; GO:1905205	GO:0046872; GO:0016787; GO:0005515; GO:0004721; GO:0005516; GO:0046983; GO:0019899; GO:0004722; GO:0004723; GO:0008144; GO:0016018; GO:0033192; GO:0046982	GO:0016020; GO:0005886; GO:0005634; GO:0005654; GO:0005829; GO:0005739; GO:0098794; GO:0030018; GO:0005955; GO:0042383	2.569e-19	2.184e-16	TRUE	-1.461	1410	1537	1578	534.9	553.7	528.5	1543	1814	1889	724.3	788.4	650.2	908.6	76.08	83.59	86.23	29.9	31.22	29.21	75.29	87.92	93.11	37.34	39.76	33.6	45.71	cyan
ENSMUSG00000020932	ENSMUST00000067444; ENSMUST00000077902; ENSMUST00000127909	Gfap	protein_coding	-	11	protein_coding	glial fibrillary acidic protein [Source:MGI Symbol;Acc:MGI:95697]	102887336	102900912	0.5423	1868	GO:0045109; GO:0031102; GO:0030198; GO:0060291; GO:0010977; GO:0060020; GO:0009611; GO:0010625; GO:0014002; GO:0045103; GO:0051580; GO:0060252; GO:1904714	GO:0005515; GO:0005198; GO:0042802; GO:0005178; GO:0001948; GO:0005200; GO:0019900	GO:0005737; GO:0016020; GO:0005882; GO:0044297; GO:0045111; GO:0097386; GO:0043209; GO:0042995; GO:0005622; GO:0097449; GO:0097450; GO:0098574	3.161e-19	2.508e-16	TRUE	-2.575	234.9	224.4	249.7	42.48	29.81	21.82	101.4	70.69	85.02	25	37.04	49.87	42.34	12.04	11.59	12.96	2.255	1.596	1.145	4.697	3.255	3.978	1.224	1.774	2.448	2.023	red
ENSMUSG00000000632	ENSMUST00000000646; ENSMUST00000093995; ENSMUST00000126866; ENSMUST00000138346; ENSMUST00000138749; ENSMUST00000140630; ENSMUST00000142542; ENSMUST00000151982; ENSMUST00000155087	Sez6	protein_coding	+	11	protein_coding	seizure related gene 6 [Source:MGI Symbol;Acc:MGI:104745]	77930800	77979048	0.5832	2635	GO:0008344; GO:0060079; GO:0021680; GO:1900006; GO:0090036; GO:0060074; GO:0050773; GO:2000171	GO:0003674	GO:0016020; GO:0016021; GO:0005615; GO:0005886; GO:0048471; GO:0005737; GO:0030054; GO:0045202; GO:0005576; GO:0005783; GO:0042995; GO:0030425; GO:0043025; GO:0043197; GO:0043198; GO:0097440	4.79e-19	3.563e-16	TRUE	-3.299	196.1	59.4	239.1	3.862	12.78	6.941	1.949	0.8727	3.17	0	0.823	1.017	8.211	7.126	2.175	8.798	0.1453	0.4851	0.2582	0.06405	0.02849	0.1052	0	0.02794	0.0354	0.2781	yellow
ENSMUSG00000034810	ENSMUST00000042792	Scn7a	protein_coding	-	2	protein_coding	sodium channel, voltage-gated, type VII, alpha [Source:MGI Symbol;Acc:MGI:102965]	66673425	66784914	0.4022	7338	GO:0055085; GO:0006811; GO:0006810; GO:0034220; GO:0060078; GO:0034765; GO:0006814; GO:0035725; GO:0006936; GO:0086010; GO:0019228; GO:0055078	GO:0005216; GO:0005244; GO:0005272; GO:0005248; GO:0005515	GO:0016020; GO:0016021; GO:0005886; GO:0001518; GO:0097386	6.612e-19	4.629e-16	TRUE	-1.477	1175	1692	1479	519.5	494.1	521.6	6211	6756	6796	3543	3017	3309	4302	15.33	22.25	19.54	7.019	6.736	6.968	73.27	79.18	80.96	44.15	36.78	41.34	52.32	blue
ENSMUSG00000027750	ENSMUST00000073012; ENSMUST00000081564; ENSMUST00000107985; ENSMUST00000117373; ENSMUST00000127452; ENSMUST00000143258; ENSMUST00000145036; ENSMUST00000150868; ENSMUST00000154157	Postn	protein_coding	+	3	protein_coding	periostin, osteoblast specific factor [Source:MGI Symbol;Acc:MGI:1926321]	54361109	54391037	0.4197	2275	GO:0007155; GO:0030198; GO:0008593; GO:0009888; GO:0071307; GO:0001666; GO:0001953; GO:0003073; GO:0009612; GO:0014850; GO:0014911; GO:0032355; GO:0042060; GO:0044344; GO:0071356; GO:0071560; GO:1900025; GO:1904209; GO:1990138; GO:1990523	GO:0046872; GO:0008201	GO:0005794; GO:0005578; GO:0005576; GO:0031012; GO:0005802; GO:0005615; GO:0005737; GO:0031594	1.189e-18	7.864e-16	TRUE	-1.595	5168	6279	8911	2132	2049	2526	851.9	310.7	963.6	2109	542.3	3211	705	217.5	266.3	379.7	92.91	90.09	108.9	32.42	11.75	37.03	84.78	21.33	129.4	27.66	yellow
ENSMUSG00000020774	ENSMUST00000021119; ENSMUST00000132774; ENSMUST00000134079; ENSMUST00000141898; ENSMUST00000155630; ENSMUST00000184572	Aspa	protein_coding	-	11	protein_coding	aspartoacylase [Source:MGI Symbol;Acc:MGI:87914]	73304992	73329596	0.404	1551	GO:0008152; GO:0006083; GO:0022010; GO:0048714	GO:0046872; GO:0016787; GO:0016788; GO:0016811; GO:0005515; GO:0004046; GO:0019807	GO:0005634; GO:0005829; GO:0005737; GO:0070062	1.597e-18	1.001e-15	TRUE	-1.481	1963	1817	2160	583.2	869.8	642.5	1226	1361	1305	532.2	571.1	581	736.4	121.2	113	135	37.28	56.1	40.61	68.44	75.45	73.54	31.37	32.94	34.34	42.38	red
ENSMUSG00000021508	ENSMUST00000021970	Cxcl14	protein_coding	-	13	protein_coding	chemokine (C-X-C motif) ligand 14 [Source:MGI Symbol;Acc:MGI:1888514]	56288647	56296551	0.5557	1823	GO:0006955; GO:0060326; GO:0048839; GO:0007267; GO:0045662; GO:2000503	GO:0005125; GO:0008009	GO:0005576; GO:0005794; GO:0005615	7.772e-17	4.625e-14	TRUE	1.378	645.1	788	527.8	1412	1963	1730	37.04	9.6	8.398	37.52	13.99	37.65	46.45	33.88	41.71	28.07	76.77	107.7	93.05	1.759	0.4529	0.4027	1.882	0.6866	1.893	2.274	green
ENSMUSG00000062591	ENSMUST00000071135	Tubb4a	protein_coding	-	17	protein_coding	tubulin, beta 4A class IVA [Source:MGI Symbol;Acc:MGI:107848]	57080066	57087782	0.5723	2228	GO:0007010; GO:0007017; GO:0030030; GO:0031115	GO:0000166; GO:0003924; GO:0005200; GO:0005525; GO:0005509	GO:0005634; GO:0015630; GO:0005737; GO:0070062; GO:0005874; GO:0005856; GO:0043025; GO:0005929; GO:0043209; GO:0042995; GO:0033269	1.774e-16	1.005e-13	TRUE	-1.493	681.9	770.9	687.9	247.2	292.3	196.3	896.7	888.4	872.3	359.7	408.2	333.7	334.7	29.31	33.39	29.93	11	13.12	8.639	34.84	34.3	34.23	14.76	16.39	13.73	13.41	cyan
ENSMUSG00000003032	ENSMUST00000107619; ENSMUST00000129250; ENSMUST00000132746	Klf4	protein_coding	-	4	protein_coding	Kruppel-like factor 4 (gut) [Source:MGI Symbol;Acc:MGI:1342287]	55527143	55532466	0.6152	1470	GO:0006355; GO:0010033; GO:0045944; GO:0006351; GO:0043551; GO:0010628; GO:0010629; GO:0000122; GO:0045892; GO:0032526; GO:0008285; GO:0035166; GO:0006357; GO:0045595; GO:0048679; GO:0019827; GO:0045893; GO:0045444; GO:0042127; GO:0032088; GO:0090051; GO:0030154; GO:0045429; GO:0014067; GO:0014740; GO:0032270; GO:0034115; GO:0043154; GO:0045415; GO:0046985; GO:0048662; GO:0051247; GO:0051898; GO:…	GO:0046872; GO:0003677; GO:0003676; GO:0001077; GO:0043565; GO:0044212; GO:0005515; GO:0001190; GO:1990841; GO:0003700; GO:0001085; GO:0008134; GO:0000987; GO:0001221; GO:0003690; GO:0035014; GO:0042826; GO:0001047; GO:0000975; GO:0008013; GO:0001010	GO:0005634; GO:0005654; GO:0005737; GO:0000790; GO:0005719; GO:0000785; GO:0005667; GO:0044798	1.922e-16	1.04e-13	TRUE	1.636	193.1	159	126.4	510.8	484.7	546.3	148.2	164.9	201.5	233.1	207.4	242.2	157.1	12.58	10.44	8.336	34.45	32.99	36.44	8.725	9.65	11.99	14.5	12.62	15.1	9.54	orange
ENSMUSG00000103865	ENSMUST00000193596	Gm37416	protein_coding	-	2	TEC	predicted gene, 37416 [Source:MGI Symbol;Acc:MGI:5610644]	16023108	16023425	0.5975	318				8.242e-16	4.265e-13	TRUE	-2.81	117.3	90.8	111.2	9.675	7.403	3.133	4.182	2.557	3.286	2.035	1.177	3.531	9.441	35.32	27.55	33.89	3.016	2.329	0.966	1.138	0.6916	0.9032	0.5853	0.3311	1.018	2.65	yellow
ENSMUSG00000032911	ENSMUST00000035661; ENSMUST00000214057; ENSMUST00000215666; ENSMUST00000217052	Cspg4	protein_coding	+	9	protein_coding	chondroitin sulfate proteoglycan 4 [Source:MGI Symbol;Acc:MGI:2153093]	56865033	56899870	0.5805	5380	GO:0007165; GO:0007275; GO:0035556; GO:0000187; GO:0050731; GO:0030154; GO:0008283; GO:0001525; GO:0007169; GO:0008347; GO:0048771	GO:0004871; GO:0019901; GO:0005515	GO:0016020; GO:0016021; GO:0005886; GO:0009986; GO:0005622; GO:0005925; GO:0070062; GO:0042995; GO:0016324; GO:0031258	9.063e-16	4.495e-13	TRUE	1.272	556.5	459.9	441.4	1321	1140	1082	708.6	734	786.2	1152	1028	1164	974.1	9.904	8.249	7.953	24.34	21.19	19.71	11.4	11.73	12.77	19.58	17.09	19.84	16.16	orange
ENSMUSG00000038319	ENSMUST00000036092; ENSMUST00000115098; ENSMUST00000126791; ENSMUST00000129246; ENSMUST00000142197	Kcnh2	protein_coding	-	5	protein_coding	potassium voltage-gated channel, subfamily H (eag-related), member 2 [Source:MGI Symbol;Acc:MGI:1341722]	24319589	24351604	0.6084	1894	GO:0055085; GO:0006811; GO:0006810; GO:0006813; GO:0071805; GO:0034765; GO:0000160; GO:0023014; GO:0035690; GO:0042391; GO:0055075; GO:0060048; GO:0060306; GO:0060307; GO:0071435; GO:0086005; GO:0086010; GO:0086011; GO:0086013; GO:0086091; GO:0097623; GO:0098915; GO:1901379; GO:1901380; GO:1901381; GO:1902303	GO:0005216; GO:0005249; GO:0005267; GO:0005244; GO:0000155; GO:0005242; GO:0005251; GO:0031625; GO:0042802; GO:0042803; GO:0055131; GO:0097110; GO:1902282	GO:0016020; GO:0016021; GO:0005886; GO:0008076; GO:0009986; GO:0048471	1.046e-15	4.979e-13	TRUE	-1.602	465.9	590.8	534.1	169.9	207.9	122	257.3	184.1	264.5	104.6	43.62	121.1	57.38	23.55	30.1	27.34	8.896	10.98	6.313	11.76	8.362	12.21	5.05	2.06	5.861	2.704	red
ENSMUSG00000025964	ENSMUST00000087374; ENSMUST00000097717; ENSMUST00000114101; ENSMUST00000114103; ENSMUST00000114107; ENSMUST00000134704; ENSMUST00000141545; ENSMUST00000146403; ENSMUST00000182642; ENSMUST00000185616; ENSMUST00000187844; ENSMUST00000190658	Adam23	protein_coding	+	1	protein_coding	a disintegrin and metallopeptidase domain 23 [Source:MGI Symbol;Acc:MGI:1345162]	63445891	63596276	0.4686	3313	GO:0006508; GO:0007155	GO:0005515; GO:0008237; GO:0004222	GO:0016020; GO:0016021; GO:0005886; GO:0005576	1.898e-15	8.687e-13	TRUE	-1.384	750.6	660.2	705.8	285.8	272.6	230	448.4	480.9	499.7	368.4	347.3	351	371.6	21.69	19.23	20.65	8.553	8.231	6.807	11.72	12.48	13.18	10.17	9.378	9.715	10.01	red
ENSMUSG00000053897	ENSMUST00000029810; ENSMUST00000081978; ENSMUST00000133810; ENSMUST00000139953; ENSMUST00000167390; ENSMUST00000180196	Slc39a8	protein_coding	+	3	protein_coding	solute carrier family 39 (metal ion transporter), member 8 [Source:MGI Symbol;Acc:MGI:1914797]	135825279	135888572	0.4514	3401	GO:0055085; GO:0030001; GO:0006810; GO:0006811; GO:0006829; GO:0070574; GO:0006882; GO:0071578	GO:0046873; GO:0005385	GO:0016020; GO:0016021; GO:0005886; GO:0005887; GO:0031090	2.904e-15	1.28e-12	TRUE	1.682	113.5	98.63	174.9	383.3	443.8	473	92.59	111.7	94.48	402.5	381.9	389.7	446.8	3.195	2.798	4.984	11.18	13.05	13.63	2.357	2.825	2.429	10.82	10.05	10.51	11.72	orange
ENSMUSG00000031825	ENSMUST00000034282; ENSMUST00000108972; ENSMUST00000132583; ENSMUST00000144801; ENSMUST00000151629	Crispld2	protein_coding	+	8	protein_coding	cysteine-rich secretory protein LCCL domain containing 2 [Source:MGI Symbol;Acc:MGI:1926142]	119992438	120052793	0.5666	2245	GO:0060325; GO:0030198; GO:0030324	GO:0008201; GO:0005539	GO:0005576; GO:0070062; GO:0005578; GO:0030133	3.292e-15	1.399e-12	TRUE	1.381	397.2	285.8	230.7	792.7	759.9	860.7	1916	2227	1894	3482	3533	3682	3715	16.94	12.28	9.962	35.01	33.86	37.59	73.89	85.32	73.74	141.8	140.8	150.4	147.7	blue
ENSMUSG00000032332	ENSMUST00000071750; ENSMUST00000121227; ENSMUST00000122827; ENSMUST00000135009; ENSMUST00000141667; ENSMUST00000150289	Col12a1	protein_coding	-	9	protein_coding	collagen, type XII, alpha 1 [Source:MGI Symbol;Acc:MGI:88448]	79598991	79718831	0.4993	5035	GO:0007155; GO:0035987		GO:0005615; GO:0005578; GO:0005576; GO:0070062; GO:0031012; GO:1903561; GO:0005581	4.741e-15	1.946e-12	TRUE	1.441	244.9	207.3	355	686.5	641.5	909.2	1449	1467	1453	2604	2882	2781	2480	4.657	3.973	6.835	13.52	12.74	17.7	24.92	25.06	25.22	47.29	51.21	50.64	43.96	blue
ENSMUSG00000040631	ENSMUST00000046461; ENSMUST00000211892; ENSMUST00000212745; ENSMUST00000212810	Dok4	protein_coding	-	8	protein_coding	docking protein 4 [Source:MGI Symbol;Acc:MGI:2148865]	94863828	94876330	0.581	1475	GO:0007399; GO:0000165; GO:0007169	GO:0005158; GO:0005057	GO:0005622	6.382e-15	2.532e-12	TRUE	-1.404	1074	831.3	913.3	299.3	490.7	245.9	85.77	68.95	77.68	83.01	85.59	81.4	47.82	69.73	54.38	60.03	20.12	33.28	16.34	5.034	4.02	4.604	5.146	5.191	5.06	2.894	yellow
ENSMUSG00000041729	ENSMUST00000048043; ENSMUST00000123379; ENSMUST00000131981; ENSMUST00000151604; ENSMUST00000164246; ENSMUST00000173171; ENSMUST00000174439	Coro2b	protein_coding	-	9	protein_coding	coronin, actin binding protein, 2B [Source:MGI Symbol;Acc:MGI:2444283]	62419492	62537044	0.5418	1242	GO:0030036	GO:0003779; GO:0051015	GO:0016020; GO:0005737; GO:0005856; GO:0015629	1.941e-14	7.451e-12	TRUE	-1.308	870.1	913.8	928.1	405.5	420	243.9	95.52	125.7	72.44	117.1	139.9	88.51	132.5	67.08	71	72.44	32.37	33.83	19.26	6.658	8.702	5.099	8.624	10.08	6.534	9.524	yellow
ENSMUSG00000027004	ENSMUST00000028389; ENSMUST00000142459	Frzb	protein_coding	-	2	protein_coding	frizzled-related protein [Source:MGI Symbol;Acc:MGI:892032]	80411970	80447625	0.482	1990	GO:0007275; GO:0016055; GO:0042472; GO:0030308; GO:0008285; GO:0030154; GO:0030178; GO:0090090; GO:0043065; GO:0061037; GO:0045600; GO:0060029; GO:0090103; GO:0010721; GO:0061053; GO:0014033; GO:0070367	GO:0005515; GO:0017147	GO:0005615; GO:0005576	3.321e-14	1.235e-11	TRUE	-1.199	1687	1543	1352	542.6	823.8	596.9	2814	2836	2828	1155	1282	851.6	1150	81.19	74.81	65.84	27.04	41.41	29.41	122.4	122.6	124.2	53.09	57.64	39.24	51.6	cyan
ENSMUSG00000038146	ENSMUST00000087723	Notch3	protein_coding	-	17	protein_coding	notch 3 [Source:MGI Symbol;Acc:MGI:99460]	32120820	32166880	0.5965	8044	GO:0006355; GO:0007275; GO:0045944; GO:0006351; GO:0000122; GO:0007219; GO:0030154; GO:0048663; GO:0045596; GO:0048844; GO:0030900; GO:0045665; GO:0048661; GO:0072104	GO:0005509; GO:0005515; GO:0004872; GO:0019899; GO:0045296	GO:0016020; GO:0016021; GO:0005886; GO:0005634; GO:0005654; GO:0005829; GO:0005887; GO:0043235; GO:0015629	5.171e-14	1.865e-11	TRUE	1.265	353.4	452.9	331.8	934.6	1108	711.9	627.7	739.2	542.7	628.8	877.3	694.9	593	4.207	5.433	3.999	11.52	13.78	8.677	6.755	7.903	5.898	7.148	9.757	7.921	6.579	orange
ENSMUSG00000071862	ENSMUST00000091636	Lrrtm2	protein_coding	-	18	protein_coding	leucine rich repeat transmembrane neuronal 2 [Source:MGI Symbol;Acc:MGI:2389174]	35209011	35215024	0.3848	5665	GO:0050808; GO:0051965; GO:0060291; GO:0002091	GO:0042043	GO:0016020; GO:0016021; GO:0005886; GO:0030054; GO:0045202; GO:0045211; GO:0060076	6.133e-14	2.147e-11	TRUE	-1.592	366.4	353.3	344.5	101.4	97.12	133.9	31.19	10.47	19.94	9.097	21.4	9.157	6.831	6.192	6.017	5.895	1.774	1.715	2.317	0.4766	0.159	0.3078	0.1468	0.3379	0.1482	0.1076	yellow
ENSMUSG00000026424	ENSMUST00000027682	Gpr37l1	protein_coding	-	1	protein_coding	G protein-coupled receptor 37-like 1 [Source:MGI Symbol;Acc:MGI:1928503]	135160234	135167681	0.5694	2269	GO:0007186; GO:0007165; GO:0007193; GO:0043410; GO:0045665; GO:0045879; GO:0021940; GO:0048712; GO:1903206	GO:0005515; GO:0004871; GO:0004930; GO:0042277; GO:0008528; GO:0036505	GO:0016020; GO:0016021; GO:0005886; GO:0043235	6.74e-14	2.292e-11	TRUE	-2.129	117.5	284.8	227.5	57.93	31.52	31.73	1427	1209	1410	719.8	888.8	575.9	819.8	4.957	12.11	9.722	2.531	1.39	1.371	54.44	45.82	54.31	29.01	35.05	23.27	32.25	blue
ENSMUSG00000018830	ENSMUST00000090287	Myh11	protein_coding	-	16	protein_coding	myosin, heavy polypeptide 11, smooth muscle [Source:MGI Symbol;Acc:MGI:102643]	14194527	14291408	0.5321	6632	GO:0048251; GO:0048739	GO:0005524; GO:0000166; GO:0003779; GO:0003774; GO:0008307	GO:0016459; GO:0070062	7.357e-14	2.382e-11	TRUE	1.364	230	252.6	321.3	554.2	920.1	625.7	449.3	495.7	454.5	725.5	606.5	702.1	418.1	3.32	3.675	4.696	8.285	13.88	9.249	5.865	6.428	5.991	10	8.182	9.706	5.626	orange
ENSMUSG00000022225	ENSMUST00000022834	Cma1	protein_coding	-	14	protein_coding	chymase 1, mast cell [Source:MGI Symbol;Acc:MGI:96941]	55941453	55944661	0.5037	1074	GO:0006508; GO:0006518; GO:0030901; GO:0045766; GO:0050720; GO:0071333	GO:0016787; GO:0008233; GO:0004252; GO:0008236; GO:0042277	GO:0005623; GO:0005576; GO:0031012	7.404e-14	2.382e-11	TRUE	2.399	58.74	5.032	127.5	237.5	533.3	352	9.747	86.4	18.89	167.2	139.1	117	131.2	5.236	0.4521	11.51	21.93	49.67	32.13	0.7857	6.919	1.538	14.23	11.59	9.989	10.9	orange
ENSMUSG00000033825	ENSMUST00000069616	Tpsb2	protein_coding	+	17	protein_coding	tryptase beta 2 [Source:MGI Symbol;Acc:MGI:96942]	25366550	25368094	0.5698	1081	GO:0006508	GO:0016787; GO:0008233; GO:0004252; GO:0008236		1.02e-13	3.148e-11	TRUE	2.452	63.71	2.013	106.4	263.6	533.3	264.7	8.772	133.5	16.8	403.7	255.9	220.8	278.7	5.643	0.1797	9.541	24.18	49.35	24.01	0.7025	10.62	1.358	34.15	21.18	18.73	23.01	orange
ENSMUSG00000031661	ENSMUST00000034086; ENSMUST00000169179; ENSMUST00000211113	Nkd1	protein_coding	+	8	protein_coding	naked cuticle 1 homolog (Drosophila) [Source:MGI Symbol;Acc:MGI:2135954]	88521354	88594884	0.5519	2863	GO:0007275; GO:0016055; GO:0045732; GO:0007283; GO:0030154; GO:0090090; GO:0030178; GO:1901231; GO:1901233; GO:2000096	GO:0046872; GO:0005509; GO:0005515; GO:0030165	GO:0016020; GO:0005886; GO:0005737; GO:0000159	1.053e-13	3.148e-11	TRUE	-1.319	535.6	789	650	295.5	259.8	214.2	624.8	566.4	627.7	637.9	610.7	504.7	590.2	17.91	26.59	22.01	10.23	9.078	7.334	18.89	17.01	19.17	20.37	19.08	16.16	18.4	cyan
ENSMUSG00000036390	ENSMUST00000043098; ENSMUST00000126194; ENSMUST00000128617; ENSMUST00000151958; ENSMUST00000155041; ENSMUST00000204282; ENSMUST00000204369	Gadd45a	protein_coding	-	6	protein_coding	growth arrest and DNA-damage-inducible 45 alpha [Source:MGI Symbol;Acc:MGI:107799]	67035096	67037457	0.5826	734	GO:0006974; GO:0051726; GO:0006950; GO:0007049; GO:0046330; GO:0043065; GO:1900745; GO:0071479; GO:0006469; GO:0042770; GO:0071850; GO:2000379; GO:0007050; GO:0000185; GO:0007098; GO:0071260	GO:0005515; GO:0042803; GO:0046982; GO:0001047; GO:0019900; GO:0047485	GO:0005634; GO:0005737; GO:0016607	1.058e-13	3.148e-11	TRUE	-1.255	2255	2193	2676	775.3	1409	759.5	98.46	82.03	69.28	77.32	60.09	51.89	47.81	293.9	288.1	353.1	104.6	191.9	101.4	11.6	9.604	8.244	9.625	7.318	6.477	5.808	green
ENSMUSG00000029838	ENSMUST00000101534; ENSMUST00000201321	Ptn	protein_coding	-	6	protein_coding	pleiotrophin [Source:MGI Symbol;Acc:MGI:97804]	36714929	36810220	0.434	2086	GO:0001503; GO:0030282; GO:0008284; GO:0007612; GO:0051781; GO:0001889; GO:0007420; GO:0007507; GO:0008360; GO:0010811; GO:0010976; GO:0014823; GO:0016525; GO:0021510; GO:0021549; GO:0021794; GO:0030324; GO:0030336; GO:0030902; GO:0032355; GO:0032570; GO:0034644; GO:0036120; GO:0042493; GO:0043065; GO:0044849; GO:0045446; GO:0045837; GO:0050680; GO:0060041; GO:0060221; GO:0060253; GO:0060291; GO:…	GO:0008083; GO:0008201; GO:0035374; GO:0005539; GO:0035373; GO:0038085; GO:0043394; GO:1904399	GO:0005615; GO:0005576; GO:0005578; GO:0005783; GO:0005604; GO:0005737; GO:0009986; GO:0016020; GO:0031594; GO:0048471	1.471e-13	4.27e-11	TRUE	-1.159	1350	1485	1552	652.7	789.7	492.8	706.7	835.2	824	546.9	770.3	545.4	670.8	61.96	68.71	72.11	31.02	37.87	23.16	29.33	34.43	34.53	23.98	33.04	23.97	28.7	red
ENSMUSG00000038077	ENSMUST00000040751; ENSMUST00000112242; ENSMUST00000128137; ENSMUST00000185333	Kcna6	protein_coding	-	6	protein_coding	potassium voltage-gated channel, shaker-related, subfamily, member 6 [Source:MGI Symbol;Acc:MGI:96663]	126708329	126740674	0.5246	4302	GO:0055085; GO:0051260; GO:0006811; GO:0006810; GO:0006813; GO:0071805; GO:0034765	GO:0005216; GO:0005249; GO:0005267; GO:0005244; GO:0005251	GO:0016020; GO:0016021; GO:0005886; GO:0008076; GO:0005887; GO:0030424; GO:0034705; GO:0043679	1.611e-13	4.565e-11	TRUE	-1.123	1669	2052	1931	922.1	929.4	711.9	1358	1312	1288	926.7	1018	861.8	1288	37.13	46.03	43.51	21.25	21.61	16.22	27.32	26.22	26.17	19.7	21.17	18.37	26.73	red
ENSMUSG00000110537	ENSMUST00000212411; ENSMUST00000212490	Gm4316	long_noncoding	+	8	lincRNA	predicted gene 4316 [Source:MGI Symbol;Acc:MGI:3782497]	123165255	123178765	0.5245	1866				3.705e-13	1.026e-10	TRUE	-1.219	1861	2110	2536	751.4	1300	704.6	215.3	260	235	276.2	221.2	314.9	212.9	95.48	109.1	131.8	39.93	69.69	37.02	9.99	11.98	11.01	13.53	10.6	15.47	10.18	yellow
ENSMUSG00000061068	ENSMUST00000043249	Mcpt4	protein_coding	-	14	protein_coding	mast cell protease 4 [Source:MGI Symbol;Acc:MGI:96940]	56059744	56062310	0.499	990	GO:0006508	GO:0016787; GO:0008233; GO:0004252; GO:0008236		6.544e-13	1.73e-10	TRUE	2.167	81.63	8.051	147.5	306.1	521.4	330.2	37.04	200.7	19.94	496.9	354.7	269.6	356.6	7.895	0.7847	14.44	30.65	52.68	32.7	3.239	17.44	1.761	45.9	32.05	24.97	32.15	orange
ENSMUSG00000004415	ENSMUST00000057497; ENSMUST00000111103; ENSMUST00000125061; ENSMUST00000126311; ENSMUST00000140245; ENSMUST00000141744; ENSMUST00000147083; ENSMUST00000153127; ENSMUST00000156962; ENSMUST00000173496; ENSMUST00000196053	Col26a1	protein_coding	-	5	protein_coding	collagen, type XXVI, alpha 1 [Source:MGI Symbol;Acc:MGI:2155345]	136741759	136883209	0.5894	1303	GO:0010811	GO:0005515	GO:0005794; GO:0005578; GO:0005576; GO:0031012; GO:0005783; GO:0005581	6.64e-13	1.73e-10	TRUE	1.136	744.6	547.6	500.4	1451	1002	1506	467.9	443.4	350.6	357.2	349.8	312.4	200.8	54.72	40.55	37.23	110.4	76.91	113.3	31.09	29.26	23.52	25.07	24.02	21.98	13.76	yellow
ENSMUSG00000049699	ENSMUST00000052724	Ucn2	protein_coding	+	9	protein_coding	urocortin 2 [Source:MGI Symbol;Acc:MGI:2176375]	108986010	108987164	0.5022	1155	GO:0007586; GO:0006950; GO:0006171; GO:0007189; GO:0031669	GO:0005515; GO:0005179; GO:0001664; GO:0005102; GO:0042562; GO:0051431	GO:0005576; GO:0005615	6.687e-13	1.73e-10	TRUE	-1.319	490.8	532.4	542.5	212.4	232.6	160.6	4.874	0	5.249	7.96	4.938	1.017	5.465	40.68	44.48	45.53	18.23	20.14	13.63	0.3653	0	0.3972	0.6302	0.3825	0.08077	0.4223	green
ENSMUSG00000024076	ENSMUST00000024880	Vit	protein_coding	+	17	protein_coding	vitrin [Source:MGI Symbol;Acc:MGI:1921449]	78508063	78627409	0.4978	2720	GO:0030198; GO:0010811	GO:0005539	GO:0005578; GO:0005576; GO:0005614	7.98e-13	2.021e-10	TRUE	1.595	183.2	129.8	64.26	374.6	341.6	477.9	1935	2164	1992	2603	2668	2459	2360	6.448	4.606	2.29	13.66	12.56	17.23	61.58	68.44	64.03	87.5	87.76	82.9	77.43	blue
ENSMUSG00000025006	ENSMUST00000099466; ENSMUST00000099467; ENSMUST00000165212; ENSMUST00000165469	Sorbs1	protein_coding	-	19	protein_coding	sorbin and SH3 domain containing 1 [Source:MGI Symbol;Acc:MGI:700014]	40295049	40402267	0.5064	2340	GO:0007015; GO:0008286	GO:0005158	GO:0005634; GO:0005813; GO:0005886; GO:0005899; GO:0005925	9.275e-13	2.3e-10	TRUE	-1.063	2599	2470	1965	1113	992.5	1229	3191	3060	2986	3649	3378	4001	3830	106.4	101.8	81.39	47.17	42.43	51.47	118.1	112.5	111.6	142.6	129.2	156.8	146.1	cyan
ENSMUSG00000028069	ENSMUST00000029707; ENSMUST00000166021; ENSMUST00000193398; ENSMUST00000194258; ENSMUST00000194380	Gpatch4	protein_coding	+	3	protein_coding	G patch domain containing 4 [Source:MGI Symbol;Acc:MGI:1913864]	88043108	88055993	0.5228	1462	GO:0002244	GO:0003676; GO:0003723	GO:0005575	9.593e-13	2.33e-10	TRUE	1.177	416.1	308	317.1	713.5	926	735.7	172.5	158.8	162.7	328.6	355.5	258.4	250	27.25	20.33	21.02	48.39	63.36	49.34	10.22	9.344	9.728	20.55	21.76	16.21	15.26	orange
ENSMUSG00000021750	ENSMUST00000036070; ENSMUST00000120411; ENSMUST00000121887; ENSMUST00000137133	Fam107a	protein_coding	-	14	protein_coding	family with sequence similarity 107, member A [Source:MGI Symbol;Acc:MGI:3041256]	8296274	8318023	0.5276	2259	GO:0001558	GO:0003674	GO:0005634; GO:0016607; GO:0043005	1.016e-12	2.418e-10	TRUE	1.522	100.6	124.8	119	283.9	438.7	313.3	5758	6472	4899	5428	6004	4800	6886	4.262	5.331	5.108	12.46	19.43	13.6	220.6	246.4	189.6	219.7	237.8	194.8	272.1	blue
ENSMUSG00000061353	ENSMUST00000073043; ENSMUST00000112866; ENSMUST00000112871; ENSMUST00000134244	Cxcl12	protein_coding	+	6	protein_coding	chemokine (C-X-C motif) ligand 12 [Source:MGI Symbol;Acc:MGI:103556]	117168535	117181367	0.486	3383	GO:0006952; GO:0006955; GO:0006935; GO:0001666; GO:0001764; GO:0001938; GO:0007420; GO:0008284; GO:0008344; GO:0009314; GO:0009408; GO:0009612; GO:0022029; GO:0030335; GO:0031100; GO:0033603; GO:0043434; GO:0045666; GO:0045785; GO:0048842; GO:0051924; GO:0060326; GO:0070098; GO:0090026; GO:1902230; GO:1903237; GO:1990478; GO:2000107; GO:2000406; GO:0050918; GO:0090280; GO:0098609; GO:0007281; GO:…	GO:0008009; GO:0042379; GO:0045236; GO:0005125; GO:0008083; GO:0042056	GO:0005576; GO:0005615; GO:0005737; GO:0005886; GO:0070062; GO:0009897	1.042e-12	2.431e-10	TRUE	1.084	483.8	433.8	564.7	1055	1013	1095	1348	1288	1375	1585	1802	1876	1295	13.69	12.37	16.18	30.93	29.95	31.72	34.5	32.75	35.53	42.84	47.64	50.85	34.17	blue
ENSMUSG00000035828	ENSMUST00000042818	Pim3	protein_coding	+	15	protein_coding	proviral integration site 3 [Source:MGI Symbol;Acc:MGI:1355297]	88862186	88865718	0.6201	2419	GO:0006468; GO:0016310; GO:0043066; GO:0007049; GO:0006915; GO:0007346; GO:0046777; GO:0061179	GO:0004672; GO:0005524; GO:0016740; GO:0000166; GO:0016301; GO:0004674; GO:0005515	GO:0005829; GO:0005737	1.11e-12	2.541e-10	TRUE	1.428	112.5	183.2	162.2	422.9	493.3	357	612.1	582.1	660.3	668.6	919.3	743.8	784.2	4.453	7.306	6.501	17.33	20.4	14.47	21.91	20.7	23.86	25.27	34	28.19	28.94	blue
ENSMUSG00000029675	ENSMUST00000015138; ENSMUST00000201399; ENSMUST00000201856; ENSMUST00000202570; ENSMUST00000202620	Eln	protein_coding	-	5	protein_coding	elastin [Source:MGI Symbol;Acc:MGI:95317]	134702593	134747323	0.5661	2744	GO:0030198; GO:0007519; GO:0030833; GO:0043149	GO:0005515; GO:0005201; GO:0050840	GO:0005578; GO:0005576; GO:0005739; GO:0071953	1.188e-12	2.625e-10	TRUE	1.345	274.8	436.8	447.7	753.1	1522	688.1	283.6	289.8	296	349.1	278.2	428.3	198.1	9.588	15.36	15.82	27.21	55.47	24.59	8.949	9.082	9.43	11.63	9.069	14.31	6.444	orange
ENSMUSG00000019278	ENSMUST00000019422; ENSMUST00000212409; ENSMUST00000212773	Dpep1	protein_coding	+	8	protein_coding	dipeptidase 1 (renal) [Source:MGI Symbol;Acc:MGI:94917]	123186242	123201812	0.532	1334	GO:0006508; GO:0043066; GO:0006915; GO:0030336; GO:0071277; GO:0035690; GO:0043154; GO:0071732; GO:0050667; GO:0016999	GO:0046872; GO:0016787; GO:0008233; GO:0008237; GO:0008235; GO:0016805; GO:0008270; GO:0008239; GO:0043027; GO:0034235; GO:0070573; GO:0072341	GO:0016020; GO:0005886; GO:0005634; GO:0005615; GO:0030054; GO:0070062; GO:0045177; GO:0031225; GO:0042995; GO:0016324; GO:0031528	1.191e-12	2.625e-10	TRUE	1.546	146.3	137.9	72.69	401.7	284.5	408.5	252.5	230.4	249.8	370.7	428	453.8	545.1	10.5	9.974	5.282	29.85	21.34	30.02	16.38	14.85	16.37	25.41	28.7	31.19	36.47	orange
ENSMUSG00000051379	ENSMUST00000056760; ENSMUST00000110057; ENSMUST00000172544	Flrt3	protein_coding	-	2	protein_coding	fibronectin leucine rich transmembrane protein 3 [Source:MGI Symbol;Acc:MGI:1918686]	140650914	140671469	0.4393	2683	GO:0007275; GO:0019221; GO:0007155; GO:0031175; GO:0007507; GO:0008543; GO:0051965; GO:0050919; GO:0007411; GO:0007416; GO:0006469; GO:0046426; GO:1990138; GO:0098742; GO:0048678; GO:0048598; GO:0060322; GO:0003345; GO:0099560	GO:0005515; GO:0042803; GO:0045499; GO:0005104; GO:0004860	GO:0016020; GO:0016021; GO:0005615; GO:0005886; GO:0030054; GO:0005737; GO:0005576; GO:0005887; GO:0005783; GO:0005789; GO:0005925; GO:0042995; GO:0030424; GO:0097060; GO:0014069; GO:0005911; GO:0044295; GO:0043679; GO:0099055	1.235e-12	2.673e-10	TRUE	-1.079	1004	995.4	950.2	411.3	477.1	484.9	156	168.4	136.5	128.5	162.1	127.2	155.8	35.85	35.8	34.33	15.2	17.79	17.72	5.032	5.399	4.446	4.379	5.406	4.346	5.181	yellow
ENSMUSG00000001930	ENSMUST00000100941; ENSMUST00000112253; ENSMUST00000112254; ENSMUST00000126709; ENSMUST00000129436; ENSMUST00000134073; ENSMUST00000139678; ENSMUST00000141521; ENSMUST00000146264; ENSMUST00000147101; ENSMUST00000150548	Vwf	protein_coding	+	6	protein_coding	Von Willebrand factor [Source:MGI Symbol;Acc:MGI:98941]	125546774	125686679	0.5393	2663	GO:0007155; GO:0007596; GO:0007599; GO:0030168; GO:0031589; GO:0051260	GO:0001948; GO:0002020; GO:0005178; GO:0005518; GO:0019865; GO:0042802; GO:0042803; GO:0047485; GO:0051087	GO:0005578; GO:0005576; GO:0005783; GO:0031012; GO:0033093; GO:0070062	1.335e-12	2.838e-10	TRUE	1.112	1255	1590	1635	2926	3973	2756	2587	2405	2223	2126	2681	2454	2449	45.12	57.6	59.53	108.9	149.2	101.5	84.1	77.68	72.99	73.01	90.07	84.48	82.08	orange
ENSMUSG00000003779	ENSMUST00000166044; ENSMUST00000167161	Kif20a	protein_coding	+	18	protein_coding	kinesin family member 20A [Source:MGI Symbol;Acc:MGI:1201682]	34624624	34633265	0.4822	3566	GO:0006810; GO:0015031; GO:0007018; GO:0000910; GO:0001578; GO:0000281; GO:0000920	GO:0005524; GO:0000166; GO:0008017; GO:0003777; GO:0019901; GO:0016887	GO:0005794; GO:0005737; GO:0005874; GO:0005856; GO:0005819; GO:0030496; GO:0005871	1.386e-12	2.895e-10	TRUE	-1.04	1201	1250	1246	617	629.6	525.5	9.747	7.855	5.249	18.19	18.93	6.105	40.99	32.24	33.82	33.88	17.15	17.66	14.45	0.2366	0.1894	0.1287	0.4665	0.4749	0.157	1.026	green
ENSMUSG00000020926	ENSMUST00000068150; ENSMUST00000103081; ENSMUST00000124879; ENSMUST00000126024; ENSMUST00000134296; ENSMUST00000135513; ENSMUST00000141563; ENSMUST00000142912; ENSMUST00000143269	Adam11	protein_coding	+	11	protein_coding	a disintegrin and metallopeptidase domain 11 [Source:MGI Symbol;Acc:MGI:1098667]	102761439	102780262	0.6018	1575	GO:0006508; GO:0007229	GO:0008237; GO:0004222; GO:0005515	GO:0016020; GO:0016021	1.665e-12	3.417e-10	TRUE	-1.175	732.7	1084	951.3	420	482.2	298.5	343.1	379.6	335.9	141	177.8	135.3	139.4	44.54	66.4	58.55	26.44	30.62	18.58	18.86	20.73	18.64	8.187	10.1	7.878	7.897	red
ENSMUSG00000047797	ENSMUST00000052130; ENSMUST00000119080; ENSMUST00000119190	Gjb1	protein_coding	+	X	protein_coding	gap junction protein, beta 1 [Source:MGI Symbol;Acc:MGI:95719]	101376378	101385629	0.5646	1554	GO:0055085; GO:0007154; GO:0015868; GO:0051259; GO:1905867	GO:0042803; GO:0005243	GO:0016020; GO:0016021; GO:0005886; GO:0005737; GO:0030054; GO:0005922; GO:0005921; GO:0005783; GO:0016328	1.968e-12	3.969e-10	TRUE	1.031	979.6	1131	976.6	2057	2294	1950	1715	1534	1438	1209	1393	1214	1362	60.35	70.24	60.92	131.2	147.7	123	95.51	84.91	80.9	71.12	80.21	71.62	78.23	orange
ENSMUSG00000020154	ENSMUST00000092167; ENSMUST00000217925; ENSMUST00000218553; ENSMUST00000218601	Ptprb	protein_coding	+	10	protein_coding	protein tyrosine phosphatase, receptor type, B [Source:MGI Symbol;Acc:MGI:97809]	116275523	116389535	0.4897	5550	GO:0006470; GO:0016311; GO:0035335; GO:0001525	GO:0016787; GO:0004721; GO:0004725; GO:0016791; GO:0005515	GO:0016020; GO:0016021; GO:0043235	2.537e-12	5.032e-10	TRUE	1.101	521.7	784.1	756.4	1322	1803	1304	998.2	1107	1380	1035	1167	1299	1234	8.999	13.63	13.21	23.61	32.49	23.04	15.57	17.16	21.74	17.05	18.81	21.46	19.84	orange
ENSMUSG00000049892	ENSMUST00000062405	Rasd1	protein_coding	-	11	protein_coding	RAS, dexamethasone-induced 1 [Source:MGI Symbol;Acc:MGI:1270848]	59963181	59964944	0.5301	1611	GO:0007165; GO:0007263; GO:0045892	GO:0000166; GO:0003924; GO:0005525; GO:0005515	GO:0016020; GO:0005886; GO:0005634; GO:0005737; GO:0048471; GO:0016529	2.882e-12	5.623e-10	TRUE	1.997	33.85	29.19	34.76	119.7	218.1	135.8	67.26	90.76	67.18	129.6	139.1	85.47	75.15	2.012	1.748	2.092	7.369	13.54	8.267	3.614	4.845	3.645	7.358	7.724	4.864	4.163	orange
ENSMUSG00000026605	ENSMUST00000165663; ENSMUST00000165798; ENSMUST00000165962; ENSMUST00000171929; ENSMUST00000194165; ENSMUST00000194624	Cenpf	protein_coding	-	1	protein_coding	centromere protein F [Source:MGI Symbol;Acc:MGI:1313302]	189640606	189688086	0.456	3252	GO:0045892; GO:0001822; GO:0021591; GO:0000278; GO:0007059; GO:0010389; GO:0015031; GO:0016202; GO:0051310	GO:0042803; GO:0008134; GO:0008022; GO:0070840	GO:0005634; GO:0005654; GO:0005737; GO:0000922; GO:0005813; GO:0016363; GO:0097539; GO:0005930; GO:0030496; GO:0036064; GO:0005819; GO:0000775; GO:0000940; GO:0005635; GO:0045120	3.317e-12	6.368e-10	TRUE	-1.022	1847	1522	1689	918.5	760.9	786.6	5.848	9.687	9.468	55.78	34.69	27.49	57.78	54.38	45.16	50.35	28	23.41	23.71	0.1557	0.2562	0.2545	1.568	0.9543	0.7751	1.586	green
ENSMUSG00000041431	ENSMUST00000072119; ENSMUST00000091295; ENSMUST00000128279; ENSMUST00000134080; ENSMUST00000142056; ENSMUST00000147790; ENSMUST00000174038	Ccnb1	protein_coding	-	13	protein_coding	cyclin B1 [Source:MGI Symbol;Acc:MGI:88302]	100778650	100786570	0.4487	1510	GO:0001701; GO:0007049; GO:0051301; GO:0090266; GO:0045931; GO:0007080; GO:0006468; GO:0045787; GO:0048146; GO:1905448; GO:0031662; GO:0000278; GO:0001556; GO:0001933; GO:0006461; GO:0007052; GO:0007283; GO:0009612; GO:0009636; GO:0010629; GO:0031442; GO:0033129; GO:0042246; GO:0042493; GO:0046680; GO:0048565; GO:0051726; GO:0051987; GO:0055015; GO:0060045; GO:0060623; GO:0071283; GO:0071398; GO:…	GO:0005515; GO:0019901; GO:0016301; GO:0005113; GO:0035173; GO:0061575	GO:0005634; GO:0005829; GO:0005737; GO:0016020; GO:0005856; GO:0000922; GO:0005813; GO:0005815; GO:0005759; GO:0097125; GO:0000942	3.558e-12	6.721e-10	TRUE	-1.113	702.9	736.7	738.5	315.7	323.7	347.1	0.9747	0.8727	3.16	2.274	8.23	3.042	12.31	44.57	47.08	47.41	20.73	21.45	22.53	0.05588	0.04971	0.1829	0.1377	0.4876	0.1847	0.7276	green
ENSMUSG00000086841	ENSMUST00000131787	2410006H16Rik	long_noncoding	+	11	processed_transcript	RIKEN cDNA 2410006H16 gene [Source:MGI Symbol;Acc:MGI:1916471]	62602877	62604807	0.5368	462				4.037e-12	7.507e-10	TRUE	1.178	232	365.3	287.6	686.5	716.5	623.7	191	207.7	194.2	448	604.9	486.4	528.8	48.07	76.3	60.34	147.3	155.1	132.4	35.8	38.67	36.74	88.67	117.1	96.52	102.1	orange
ENSMUSG00000027331	ENSMUST00000028803; ENSMUST00000110842; ENSMUST00000123104; ENSMUST00000126045; ENSMUST00000134579; ENSMUST00000134661; ENSMUST00000148877; ENSMUST00000176463; ENSMUST00000177103	Knstrn	protein_coding	+	2	protein_coding	kinetochore-localized astrin/SPAG5 binding [Source:MGI Symbol;Acc:MGI:1289298]	118814003	118853957	0.5063	1188	GO:0007051; GO:0007059; GO:0051988; GO:0007049; GO:0051301; GO:0000070	GO:0005515	GO:0000776; GO:0005634; GO:0005829; GO:0015630; GO:0005737; GO:0005694; GO:0005874; GO:0005856; GO:0072686; GO:0000922; GO:0000775; GO:0035371; GO:0000777	4.168e-12	7.631e-10	TRUE	-1.044	1081	1149	1084	594.8	558	429.3	13.65	26.19	17.86	13.63	15.64	14.24	20.51	87.13	93.35	88.45	49.64	46.98	35.43	0.9944	1.896	1.314	1.049	1.178	1.099	1.541	green
ENSMUSG00000033208	ENSMUST00000036387	S100b	protein_coding	+	10	protein_coding	S100 protein, beta polypeptide, neural [Source:MGI Symbol;Acc:MGI:98217]	76253853	76261159	0.4832	1484	GO:0007613; GO:0048168; GO:0043123; GO:0007611; GO:0006112; GO:0006874; GO:0048169; GO:0008284; GO:0008360; GO:0042035; GO:0043065; GO:0048708; GO:0050806; GO:0051384; GO:0051597; GO:0060291; GO:0071456; GO:2001015	GO:0008270; GO:0046872; GO:0005509; GO:0042803; GO:0042802; GO:0044548; GO:0048306; GO:0050786; GO:0005102; GO:0048156	GO:0005634; GO:0048471; GO:0005737; GO:0005576; GO:0043025; GO:0001726; GO:0005615	4.323e-12	7.797e-10	TRUE	-1.094	4190	4362	4584	1653	2608	1837	8512	9365	8956	4818	4942	3924	4771	270.3	283.6	299.4	110.4	175.8	121.4	496.6	542.8	527.6	296.9	297.9	242.4	286.9	cyan
ENSMUSG00000020330	ENSMUST00000020579; ENSMUST00000127705; ENSMUST00000152749; ENSMUST00000156399	Hmmr	protein_coding	-	11	protein_coding	hyaluronan mediated motility receptor (RHAMM) [Source:MGI Symbol;Acc:MGI:104667]	40701395	40733422	0.4236	1740		GO:0005540	GO:0005737; GO:0016020; GO:0009986	4.422e-12	7.855e-10	TRUE	-1.072	1040	787	907.8	448.7	384.8	446.7	3.928	8.849	5.406	13.79	10.81	20.37	2.733	57.25	43.64	50.57	25.57	22.12	25.17	0.1954	0.4374	0.2716	0.7249	0.556	1.073	0.1402	green
ENSMUSG00000037946	ENSMUST00000048716; ENSMUST00000110086; ENSMUST00000110087	Fgd3	protein_coding	-	13	protein_coding	FYVE, RhoGEF and PH domain containing 3 [Source:MGI Symbol;Acc:MGI:1353657]	49261554	49320311	0.5498	3615	GO:0043547; GO:0035023	GO:0046872; GO:0005089		4.831e-12	8.455e-10	TRUE	-1.021	1374	1228	1412	711.6	689.2	551.3	36.06	10.47	18.88	42.07	15.64	44.78	42.37	36.39	32.77	37.85	19.52	19.07	14.95	0.8636	0.2492	0.4567	1.064	0.3872	1.136	1.046	green
ENSMUSG00000048706	ENSMUST00000055922	Lurap1l	protein_coding	+	4	protein_coding	leucine rich adaptor protein 1-like [Source:MGI Symbol;Acc:MGI:106510]	80910646	80955628	0.4459	3066	GO:0008150	GO:0003674	GO:0005575	4.971e-12	8.575e-10	TRUE	-1.539	219	345.2	310.8	109.1	83.49	88.25	6.823	11.35	8.398	23.88	23.04	13.23	40.99	6.839	10.86	9.826	3.528	2.724	2.822	0.1926	0.3183	0.2394	0.7122	0.6724	0.3955	1.193	yellow
ENSMUSG00000001865	ENSMUST00000001921; ENSMUST00000191659	Cpa3	protein_coding	-	3	protein_coding	carboxypeptidase A3, mast cell [Source:MGI Symbol;Acc:MGI:88479]	20215620	20242181	0.4064	923	GO:0006508; GO:0002002	GO:0008270; GO:0046872; GO:0016787; GO:0008233; GO:0008237; GO:0004181; GO:0004180	GO:0005615; GO:0031410; GO:0030133	5.52e-12	9.385e-10	TRUE	2.14	70.68	4.026	90.6	189.2	308.4	326.2	5.848	121.3	10.5	290	161.3	196.4	259.6	7.328	0.4206	9.51	20.32	33.4	34.63	0.5482	11.3	0.9936	28.71	15.63	19.5	25.09	orange
ENSMUSG00000085069	ENSMUST00000136217	Gm13111	long_noncoding	+	4	antisense	predicted gene 13111 [Source:MGI Symbol;Acc:MGI:3651882]	154637576	154644724	0.5282	3542				6.334e-12	1.062e-09	TRUE	-1.586	261.8	227.5	271.8	83.04	88.6	60.48	249.5	306.3	299.2	145.5	187.6	173	154.4	7.077	6.196	7.439	2.324	2.502	1.674	6.099	7.438	7.383	3.758	4.739	4.477	3.89	cyan
ENSMUSG00000027224	ENSMUST00000028653; ENSMUST00000110537; ENSMUST00000110538; ENSMUST00000147788; ENSMUST00000148417; ENSMUST00000154412; ENSMUST00000155561	Duoxa1	protein_coding	-	2	protein_coding	dual oxidase maturation factor 1 [Source:MGI Symbol;Acc:MGI:2384861]	122302191	122313730	0.5406	1330	GO:0006810; GO:0015031; GO:0045666; GO:0042743; GO:2000379; GO:0050727; GO:2000609	GO:0005515	GO:0016020; GO:0016021; GO:0005886; GO:0005789	6.771e-12	1.119e-09	TRUE	-1.478	370.3	334.1	341.3	95.59	169.5	87.26	0	6.982	16.81	2.274	2.469	8.14	1.353	26.66	24.24	24.88	7.126	12.75	6.432	0	0.4515	1.105	0.1564	0.1661	0.5611	0.09077	green
ENSMUSG00000035783	ENSMUST00000039631	Acta2	protein_coding	-	19	protein_coding	actin, alpha 2, smooth muscle, aorta [Source:MGI Symbol;Acc:MGI:87909]	34241090	34255336	0.4896	1781	GO:0010628; GO:0008217; GO:0009615; GO:0014829; GO:0072144; GO:0090131	GO:0005515; GO:0000166; GO:0005524; GO:0019901	GO:0005615; GO:0005737; GO:0070062; GO:0005856; GO:0015629; GO:0030485; GO:0030027; GO:0030175; GO:0043234; GO:0044297	7.819e-12	1.275e-09	TRUE	1.234	343.6	628	527.8	1029	1725	780.6	624.8	668.5	659.2	1071	697.1	1112	659.9	18.47	34.03	28.73	57.3	96.91	42.97	30.37	32.28	32.36	55	35.02	57.25	33.07	orange
ENSMUSG00000028238	ENSMUST00000029900; ENSMUST00000128605	Atp6v0d2	protein_coding	-	4	protein_coding	ATPase, H+ transporting, lysosomal V0 subunit D2 [Source:MGI Symbol;Acc:MGI:1924415]	19876841	19922605	0.4083	1456	GO:0006810; GO:0006811; GO:0015991; GO:0015992	GO:0015078	GO:0016020; GO:0070062; GO:0033179; GO:0016324; GO:0016471; GO:0005769; GO:0005768	8.12e-12	1.306e-09	TRUE	-1.022	1273	984.2	1260	498.2	627	583	3.899	4.364	6.298	19.33	1.646	14.24	13.66	83.73	65.23	83.89	33.93	43.08	39.26	0.2318	0.2578	0.3781	1.214	0.1011	0.897	0.8375	green
ENSMUSG00000026678	ENSMUST00000027997; ENSMUST00000152809	Rgs5	protein_coding	+	1	protein_coding	regulator of G-protein signaling 5 [Source:MGI Symbol;Acc:MGI:1098434]	169655501	169695813	0.4326	2410	GO:0043547; GO:0007186; GO:0009968	GO:0005096	GO:0016020; GO:0005829; GO:0005737; GO:0005886	9.186e-12	1.458e-09	TRUE	1.068	2281	2855	3063	4863	6723	5547	2701	3094	3176	2560	2849	2964	2271	90.61	114.3	123.2	200.1	279.1	225.6	97.02	110.4	115.2	97.12	105.8	112.8	84.1	orange
ENSMUSG00000028766	ENSMUST00000030551; ENSMUST00000133473; ENSMUST00000133566; ENSMUST00000138463; ENSMUST00000139951; ENSMUST00000141451; ENSMUST00000143757; ENSMUST00000153588	Alpl	protein_coding	-	4	protein_coding	alkaline phosphatase, liver/bone/kidney [Source:MGI Symbol;Acc:MGI:87983]	137741733	137796384	0.5573	792	GO:0008152; GO:0001649; GO:0071407; GO:0046677; GO:0001958; GO:0003006; GO:0016311; GO:0032496; GO:0033280; GO:0051384; GO:0071529	GO:0046872; GO:0016787; GO:0005515; GO:0003824; GO:0016791; GO:0004035; GO:0016462	GO:0016020; GO:0005886; GO:0070062; GO:0005578; GO:0031225; GO:0005615; GO:0065010	1.092e-11	1.711e-09	TRUE	1.377	163.3	134.9	107.5	345.7	323.7	426.4	29.23	28.8	74.53	35.25	69.12	52.91	56.03	19.73	16.43	13.15	43.26	40.88	52.77	3.194	3.127	8.224	4.069	7.806	6.123	6.313	yellow
ENSMUSG00000022425	ENSMUST00000041591; ENSMUST00000167541; ENSMUST00000171545; ENSMUST00000173516	Enpp2	protein_coding	-	15	protein_coding	ectonucleotide pyrophosphatase/phosphodiesterase 2 [Source:MGI Symbol;Acc:MGI:1321390]	54838898	54920146	0.4543	3011	GO:0090305; GO:0008152; GO:0006955; GO:0006629; GO:0016042; GO:0030334; GO:0006935; GO:0006898; GO:0050731; GO:0010634; GO:0045765; GO:2000394; GO:0009395; GO:0034638	GO:0046872; GO:0016787; GO:0003676; GO:0003824; GO:0008270; GO:0004528; GO:0004551; GO:0005044; GO:0030247; GO:0004622; GO:0005509; GO:0047391	GO:0005615; GO:0005576; GO:0005887; GO:0016020; GO:0016021	1.126e-11	1.74e-09	TRUE	1.194	449	335.1	257	877.7	541	993.5	2602	2938	2841	2104	2068	2081	2208	14.28	10.74	8.276	28.9	17.97	32.35	74.82	83.93	82.47	63.89	61.45	63.36	65.45	blue
ENSMUSG00000043531	ENSMUST00000072685; ENSMUST00000111756; ENSMUST00000164039; ENSMUST00000168357; ENSMUST00000209413; ENSMUST00000209783; ENSMUST00000211008; ENSMUST00000211687	Sorcs1	protein_coding	-	19	protein_coding	sortilin-related VPS10 domain containing receptor 1 [Source:MGI Symbol;Acc:MGI:1929666]	50143299	50678646	0.4925	4560			GO:0016020; GO:0016021	1.183e-11	1.805e-09	TRUE	-1.017	931.8	1121	901.7	487.6	461.7	488.8	4452	4872	4367	3853	4424	3282	4330	19.57	23.72	19.17	10.6	10.13	10.51	84.53	91.88	83.71	77.25	86.8	66	84.75	blue
ENSMUSG00000045328	ENSMUST00000062893; ENSMUST00000197273; ENSMUST00000197369; ENSMUST00000199497; ENSMUST00000200616	Cenpe	protein_coding	+	3	protein_coding	centromere protein E [Source:MGI Symbol;Acc:MGI:1098230]	135212537	135273611	0.4474	2042	GO:0007018; GO:0007059; GO:0000278; GO:0007080; GO:0030071; GO:0045860; GO:0051310; GO:0051315; GO:0099607	GO:0005524; GO:0043515; GO:0000166; GO:0008017; GO:0003774; GO:0003777	GO:0000775; GO:0000776; GO:0000779; GO:0005634; GO:0005694; GO:0005829; GO:0005874; GO:0015630; GO:0016020; GO:0030496; GO:1990023	1.614e-11	2.431e-09	TRUE	-0.9718	1342	1141	1275	635.3	586.1	672.3	25.34	37.53	34.7	34.1	41.97	34.6	43.72	62.92	53.93	60.51	30.85	28.71	32.28	1.074	1.581	1.486	1.527	1.839	1.554	1.911	green
ENSMUSG00000018362	ENSMUST00000018506; ENSMUST00000106768; ENSMUST00000124541; ENSMUST00000140362; ENSMUST00000144834; ENSMUST00000145331; ENSMUST00000156495	Kpna2	protein_coding	-	11	protein_coding	karyopherin (importin) alpha 2 [Source:MGI Symbol;Acc:MGI:103561]	106988629	106999541	0.455	990	GO:0006810; GO:0015031; GO:0006606; GO:0006607	GO:0005515; GO:0003723; GO:0008565; GO:0042826; GO:0008139; GO:0070491	GO:0005634; GO:0005654; GO:0005829; GO:0005737; GO:0016020; GO:0005643	1.691e-11	2.515e-09	TRUE	-0.9616	2141	2042	2291	1112	1083	1101	182.4	143.2	194.5	145.1	156.8	100.4	131.1	207	199	224.3	111.4	109.4	109	15.95	12.44	17.18	13.4	14.16	9.298	11.82	yellow
ENSMUSG00000050010	ENSMUST00000087241; ENSMUST00000142843	Shisa3	protein_coding	+	5	protein_coding	shisa family member 3 [Source:MGI Symbol;Acc:MGI:3041225]	67607882	67623552	0.5176	2735	GO:0007275		GO:0016020; GO:0016021; GO:0005783; GO:0005789	1.988e-11	2.92e-09	TRUE	1.435	216	96.61	133.8	312.8	368.9	571.1	696.9	682.5	767.4	1100	843.6	1750	979.6	7.563	3.408	4.742	11.34	13.49	20.47	22.06	21.46	24.53	36.76	27.59	58.67	31.97	blue
ENSMUSG00000067818	ENSMUST00000088552; ENSMUST00000131622; ENSMUST00000132985; ENSMUST00000145299	Myl9	protein_coding	+	2	protein_coding	myosin, light polypeptide 9, regulatory [Source:MGI Symbol;Acc:MGI:2138915]	156775420	156781658	0.5662	619	GO:0070527	GO:0046872; GO:0005509; GO:0032036	GO:0016459; GO:0030018; GO:0001725; GO:0016460	2.105e-11	3.055e-09	TRUE	1.185	274.8	419.7	382.4	586.1	1155	722.8	2352	2260	2449	1997	1591	1924	1411	42.46	65.34	59.81	93.76	186.4	114.3	328.5	313.7	345.4	294.6	229.6	284.6	203.2	blue
ENSMUSG00000034463	ENSMUST00000042046	Scara3	protein_coding	-	14	protein_coding	scavenger receptor class A, member 3 [Source:MGI Symbol;Acc:MGI:2444418]	65919395	65953744	0.5471	3405			GO:0016020; GO:0016021; GO:0000139; GO:0005794; GO:0005783; GO:0005789; GO:0005581	2.28e-11	3.269e-09	TRUE	1.155	336.5	205.3	273.9	602.5	552	690.1	459.1	404.9	384.2	673.2	469.9	709.2	461.8	9.462	5.818	7.798	17.54	16.22	19.87	11.67	10.23	9.863	18.08	12.35	19.1	12.1	orange
ENSMUSG00000069917	ENSMUST00000093207; ENSMUST00000147010	Hba-a2	protein_coding	+	11	protein_coding	hemoglobin alpha, adult chain 2 [Source:MGI Symbol;Acc:MGI:96016]	32296489	32297298	0.5718	524	GO:0006810; GO:0098869; GO:0001701; GO:0015671; GO:0048821	GO:0046872; GO:0005506; GO:0020037; GO:0004601; GO:0005344; GO:0019825; GO:0031720	GO:0016020; GO:0070062; GO:0072562; GO:0005833; GO:0031838; GO:0022627	2.459e-11	3.484e-09	TRUE	1.904	35.37	22.71	110.6	159.5	309.3	240.5	296.4	315.6	547.5	514	653.6	1019	668.4	6.463	4.183	20.47	30.18	59.04	45.01	48.97	51.79	91.33	89.7	111.6	178.3	113.9	blue
ENSMUSG00000015224	ENSMUST00000055693; ENSMUST00000126509	Cyp2j9	protein_coding	-	4	protein_coding	cytochrome P450, family 2, subfamily j, polypeptide 9 [Source:MGI Symbol;Acc:MGI:1921769]	96568429	96591578	0.4451	2286	GO:0055114	GO:0046872; GO:0004497; GO:0005506; GO:0016491; GO:0016705; GO:0020037; GO:0016712	GO:0016020; GO:0016021; GO:0005783	2.714e-11	3.801e-09	TRUE	-0.9491	1217	1319	1268	654.6	633	659.4	1315	1420	1556	832.4	792.5	752.9	1157	50.95	55.69	53.79	28.39	27.7	28.28	49.79	53.42	59.49	33.29	31.02	30.2	45.18	red
ENSMUSG00000026185	ENSMUST00000027377; ENSMUST00000137339	Igfbp5	protein_coding	-	1	protein_coding	insulin-like growth factor binding protein 5 [Source:MGI Symbol;Acc:MGI:96440]	72857932	72874884	0.5034	5144	GO:0042593; GO:0010906; GO:0051897; GO:0030336; GO:0001558; GO:0017148; GO:0071407; GO:0071320; GO:0006006; GO:0060056; GO:0031069; GO:0048286; GO:0051146; GO:0048662; GO:0001649; GO:0045668; GO:0043568; GO:0043569; GO:0060416; GO:0014912; GO:0040008; GO:0044342; GO:0007565; GO:0007568; GO:0035556; GO:0043567; GO:0045926; GO:1901862; GO:1904205	GO:0031994; GO:0005520; GO:0001968; GO:0019838; GO:0031995	GO:0005576; GO:0005622; GO:0042567; GO:0016942	2.996e-11	4.146e-09	TRUE	-0.9663	61400	46510	39420	24400	21720	28850	10430	9318	8914	12660	10650	14610	8578	1143	872.5	742.8	470.3	422.3	549.8	175.6	155.8	151.5	225	185.2	260.4	148.8	yellow
ENSMUSG00000033174	ENSMUST00000089449; ENSMUST00000113581; ENSMUST00000113582; ENSMUST00000113585; ENSMUST00000150180; ENSMUST00000151699; ENSMUST00000163271; ENSMUST00000203608; ENSMUST00000203824; ENSMUST00000205045	Mgll	protein_coding	+	6	protein_coding	monoglyceride lipase [Source:MGI Symbol;Acc:MGI:1346042]	88724412	88828360	0.5638	1788	GO:0006629; GO:0016042; GO:0006631; GO:0006633; GO:0060292; GO:0051930; GO:0009966; GO:0019369; GO:0019433; GO:0030516; GO:0046464; GO:0050727; GO:2000124	GO:0016787; GO:0042803; GO:0052689; GO:0047372	GO:0016020; GO:0005654; GO:0005737; GO:0030424; GO:0005829; GO:0045202; GO:0019898; GO:0043196	3.181e-11	4.352e-09	TRUE	-1.011	1123	1370	1123	576.4	733.5	454.1	740.8	736.6	658.2	892.6	947.2	1155	800.6	60.13	73.92	60.88	31.96	41.04	24.9	35.87	35.43	32.18	45.65	47.4	59.22	39.97	red
ENSMUSG00000058145	ENSMUST00000098382; ENSMUST00000107478; ENSMUST00000125014; ENSMUST00000138009; ENSMUST00000147880; ENSMUST00000148538; ENSMUST00000154103; ENSMUST00000156396	Adamts17	protein_coding	+	7	protein_coding	a disintegrin-like and metallopeptidase (reprolysin type) with thrombospondin type 1 motif, 17 [Source:MGI Symbol;Acc:MGI:3588195]	66839735	67153171	0.5402	2466	GO:0008150; GO:0006508	GO:0008270; GO:0046872; GO:0003674; GO:0003676; GO:0008237; GO:0004222; GO:0008233	GO:0005575; GO:0005578; GO:0031012	4.037e-11	5.459e-09	TRUE	-1.814	136.4	283.8	129.6	45.39	33.22	56.51	28.27	16.6	17.83	31.83	20.57	32.57	20.51	5.295	11.11	5.093	1.825	1.348	2.247	0.9923	0.5789	0.6322	1.18	0.7464	1.211	0.7422	yellow
ENSMUSG00000053693	ENSMUST00000109741; ENSMUST00000119820; ENSMUST00000128356; ENSMUST00000130923; ENSMUST00000138221; ENSMUST00000153000	Mast1	protein_coding	-	8	protein_coding	microtubule associated serine/threonine kinase 1 [Source:MGI Symbol;Acc:MGI:1861901]	84911903	84937359	0.5841	2342	GO:0006468; GO:0035556; GO:0016310; GO:0007010; GO:0018105	GO:0004672; GO:0005524; GO:0016740; GO:0046872; GO:0000287; GO:0000166; GO:0016301; GO:0004674; GO:0005515	GO:0016020; GO:0005886; GO:0005737; GO:0005856; GO:0005622	4.223e-11	5.647e-09	TRUE	2.314	2.987	1.006	1.053	43.45	47.71	49.59	25.35	14.84	14.7	11.37	28.8	26.45	38.35	0.1221	0.04147	0.0436	1.839	2.038	2.076	0.9371	0.5448	0.5485	0.444	1.1	1.036	1.462	orange
ENSMUSG00000038943	ENSMUST00000047558; ENSMUST00000163812; ENSMUST00000172781; ENSMUST00000172911; ENSMUST00000173170; ENSMUST00000173824; ENSMUST00000173914; ENSMUST00000174051; ENSMUST00000174111; ENSMUST00000174172; ENSMUST00000174199; ENSMUST00000174254; ENSMUST00000174599; ENSMUST00000206178	Prc1	protein_coding	+	7	protein_coding	protein regulator of cytokinesis 1 [Source:MGI Symbol;Acc:MGI:1858961]	80294450	80316259	0.4623	1874	GO:0000910; GO:0000226; GO:0007049; GO:0051301; GO:0008284; GO:0001578	GO:0008017; GO:0019901; GO:0019894; GO:0042802	GO:0005634; GO:0005654; GO:0015630; GO:0005737; GO:0005886; GO:0005856; GO:0005874; GO:0000922; GO:0005819; GO:0030496; GO:0070938	4.594e-11	6.076e-09	TRUE	-0.9523	3022	2778	3017	1635	1521	1363	30.22	22.69	30.44	23.9	57.62	48.85	56	154.4	143	156.1	86.49	81.22	71.33	1.396	1.041	1.42	1.166	2.751	2.39	2.667	green
ENSMUSG00000034488	ENSMUST00000043111; ENSMUST00000081769; ENSMUST00000118731; ENSMUST00000133761; ENSMUST00000134241; ENSMUST00000137921; ENSMUST00000140625; ENSMUST00000153974	Edil3	protein_coding	+	13	protein_coding	EGF-like repeats and discoidin I-like domains 3 [Source:MGI Symbol;Acc:MGI:1329025]	88821472	89323223	0.4219	3032	GO:0007275; GO:0007155; GO:0010811	GO:0005509; GO:0005178; GO:0046872	GO:0005576; GO:0070062; GO:0031012; GO:1903561	4.782e-11	6.254e-09	TRUE	-1.309	402.2	353.2	356.1	123.6	180.6	123	103.3	84.65	119.6	54.59	52.68	67.15	80.62	12.7	11.24	11.38	4.041	5.959	3.976	2.95	2.401	3.45	1.646	1.554	2.031	2.373	red
ENSMUSG00000052305	ENSMUST00000023934; ENSMUST00000131960; ENSMUST00000153218	Hbb-bs	protein_coding	-	7	protein_coding	hemoglobin, beta adult s chain [Source:MGI Symbol;Acc:MGI:5474852]	103826534	103828096	0.5239	459	GO:0006810; GO:0098869; GO:0015671	GO:0046872; GO:0005506; GO:0020037; GO:0004601; GO:0005344; GO:0019825; GO:0031720; GO:0030492	GO:0070062; GO:0072562; GO:0005833; GO:0031838	5.106e-11	6.606e-09	TRUE	2.067	14.96	16.07	117.4	216.8	286.4	205	319.5	344.4	553.6	598.2	655.6	999.6	663.7	3.116	3.374	24.77	46.75	62.32	43.72	60.17	64.43	105.3	119	127.6	199.4	128.9	blue
ENSMUSG00000090145	ENSMUST00000113137; ENSMUST00000113138	Ugt1a6b	protein_coding	+	1	protein_coding	UDP glucuronosyltransferase 1 family, polypeptide A6B [Source:MGI Symbol;Acc:MGI:3580629]	88103252	88219003	0.4724	2276	GO:0008152; GO:0052697	GO:0016740; GO:0016757; GO:0042803; GO:0046982; GO:0016758; GO:0019899; GO:0015020	GO:0016020; GO:0016021; GO:0070062; GO:0005783	5.36e-11	6.86e-09	TRUE	-1.532	251.3	180.2	282.9	85.03	64.64	77.18	67.16	76.26	92	5.515	13.53	24.63	8.744	10.57	7.641	12.05	3.704	2.841	3.325	2.554	2.882	3.533	0.2216	0.5318	0.9923	0.3429	red
ENSMUSG00000039349	ENSMUST00000048308	C130074G19Rik	protein_coding	-	1	protein_coding	RIKEN cDNA C130074G19 gene [Source:MGI Symbol;Acc:MGI:2444831]	184871926	184883218	0.5535	3035	GO:0008150	GO:0003674	GO:0016020; GO:0016021; GO:0005575	6.004e-11	7.602e-09	TRUE	1.014	407.2	571.6	663.7	1020	1280	1030	1333	1253	1605	1861	1469	2388	1549	12.84	18.17	21.2	33.31	42.17	33.28	38.03	35.51	46.23	56.08	43.3	72.14	45.56	orange
ENSMUSG00000026385	ENSMUST00000027634; ENSMUST00000112648; ENSMUST00000128408; ENSMUST00000132118; ENSMUST00000135937; ENSMUST00000149628; ENSMUST00000151708	Dbi	protein_coding	-	1	protein_coding	diazepam binding inhibitor [Source:MGI Symbol;Acc:MGI:94865]	120113280	120121078	0.5071	507	GO:0006810; GO:0001662; GO:0006641; GO:0043588; GO:0001942; GO:0060291; GO:0032228; GO:0007611; GO:0021670; GO:0036151	GO:0008289; GO:0046983; GO:0000062; GO:0036042	GO:0005794; GO:0005615; GO:0070062; GO:0005783; GO:0005739; GO:0097038; GO:0008021	7.106e-11	8.878e-09	TRUE	-0.9889	2674	3297	3566	1716	1779	1271	1634	1603	1613	1416	1737	1403	1022	504.1	626.4	680.6	334.9	350.3	245.4	278.4	271.5	277.7	254.9	306	253.3	179.6	red
ENSMUSG00000033952	ENSMUST00000053364; ENSMUST00000196272; ENSMUST00000197096; ENSMUST00000199998; ENSMUST00000200083	Aspm	protein_coding	+	1	protein_coding	asp (abnormal spindle)-like, microcephaly associated (Drosophila) [Source:MGI Symbol;Acc:MGI:1334448]	139454772	139494091	0.4481	4492	GO:0007283; GO:0007051; GO:0007049; GO:0051301; GO:0007420; GO:0002052; GO:0090263; GO:0021987; GO:0008584; GO:0048477; GO:0001764; GO:0045665; GO:0097150; GO:0048589; GO:0021873; GO:0051653; GO:0051661; GO:0045769; GO:0051445; GO:0090306	GO:0005516	GO:0005634; GO:0005737; GO:0005856; GO:0000922; GO:0097431; GO:0005819; GO:0005874; GO:0030496; GO:0072687; GO:0036449	7.224e-11	8.878e-09	TRUE	-1.014	779.5	785	674.2	379.5	360.3	348	5.848	6.109	10.5	12.51	20.57	12.21	50.55	16.61	16.86	14.55	8.376	8.025	7.596	0.1127	0.117	0.2043	0.2546	0.4098	0.2492	1.004	green
ENSMUSG00000036777	ENSMUST00000040912; ENSMUST00000215006; ENSMUST00000215486; ENSMUST00000216793; ENSMUST00000216897; ENSMUST00000217010	Anln	protein_coding	-	9	protein_coding	anillin, actin binding protein [Source:MGI Symbol;Acc:MGI:1920174]	22332012	22389188	0.4347	1858	GO:0007049; GO:0051301; GO:0002244; GO:0000281; GO:0090521	GO:0003779; GO:0045296	GO:0005634; GO:0005654; GO:0005737; GO:0005856; GO:0005938; GO:0015629; GO:0005826	7.236e-11	8.878e-09	TRUE	-0.9343	2445	1885	2049	1142	1076	1089	311.4	342.1	261.4	189.9	181.9	166.9	210.4	126	97.9	106.9	60.95	57.93	57.45	14.51	15.84	12.3	9.346	8.758	8.234	10.11	yellow
ENSMUSG00000012428	ENSMUST00000115421	Steap4	protein_coding	+	5	protein_coding	STEAP family member 4 [Source:MGI Symbol;Acc:MGI:1923560]	7960457	7982213	0.4472	3155	GO:0006810; GO:0006811; GO:0055114; GO:0045444; GO:0055072; GO:0098706; GO:0015677	GO:0046872; GO:0016491; GO:0008823; GO:0052851	GO:0016020; GO:0016021; GO:0000139; GO:0005794; GO:0005886; GO:0070062; GO:0005768; GO:0005887	7.812e-11	9.488e-09	TRUE	1.063	1088	618.9	638.4	1596	1229	2088	546.8	602.2	480.8	797.1	788.4	926.9	735.1	33.02	18.93	19.62	50.16	38.98	64.89	15	16.42	13.32	23.1	22.36	26.94	20.79	orange
ENSMUSG00000037725	ENSMUST00000046916; ENSMUST00000211045; ENSMUST00000211629	Ckap2	protein_coding	-	8	protein_coding	cytoskeleton associated protein 2 [Source:MGI Symbol;Acc:MGI:1931797]	22168160	22185819	0.4195	1421	GO:0045944; GO:0007049; GO:0006915; GO:0000281; GO:0007026	GO:0003674	GO:0005829; GO:0015630; GO:0005737; GO:0005874; GO:0005856; GO:0005813; GO:0000922; GO:0005819; GO:0005881	7.905e-11	9.504e-09	TRUE	-1.02	854.2	762.9	927	456.7	453.2	322.4	0.156	11.35	4.199	5.776	11.52	8.16	49.92	57.55	51.8	63.24	31.87	31.9	22.24	0.009501	0.6867	0.2583	0.3717	0.7254	0.5265	3.136	green
ENSMUSG00000030409	ENSMUST00000032568; ENSMUST00000108473; ENSMUST00000108474; ENSMUST00000122999; ENSMUST00000126264; ENSMUST00000128422; ENSMUST00000132115; ENSMUST00000135839; ENSMUST00000137219; ENSMUST00000140742; ENSMUST00000142725; ENSMUST00000143938; ENSMUST00000147215; ENSMUST00000148380; ENSMUST00000148472; ENSMUST00000149188; ENSMUST00000152050; ENSMUST00000154199	Dmpk	protein_coding	+	7	protein_coding	dystrophia myotonica-protein kinase [Source:MGI Symbol;Acc:MGI:94906]	19083849	19093821	0.6069	1437	GO:0006468; GO:0016310; GO:0050790; GO:0008016; GO:0002028; GO:0010830; GO:0006874; GO:0018105; GO:0006998; GO:0010657; GO:0014722; GO:0014853; GO:0051823	GO:0004672; GO:0005524; GO:0016740; GO:0046872; GO:0005515; GO:0000166; GO:0016301; GO:0004674; GO:0017020; GO:0031072	GO:0016020; GO:0016021; GO:0005886; GO:0005634; GO:0005737; GO:0005739; GO:0005783; GO:0005789; GO:0016529; GO:0005829; GO:0033017; GO:0005741; GO:0005640; GO:0031307	8.864e-11	1.055e-08	TRUE	-0.9647	1524	1666	1430	746.4	961	626.6	441.6	367.4	406.2	508.3	430.4	629.8	449.5	101.6	111.8	96.44	51.5	66.89	42.75	26.6	21.99	24.71	32.34	26.8	40.19	27.92	red
ENSMUSG00000040690	ENSMUST00000044565; ENSMUST00000097867; ENSMUST00000106001; ENSMUST00000123617; ENSMUST00000129937; ENSMUST00000132251; ENSMUST00000135675; ENSMUST00000142293; ENSMUST00000143432; ENSMUST00000143577; ENSMUST00000146606; ENSMUST00000151541; ENSMUST00000154441	Col16a1	protein_coding	+	4	protein_coding	collagen, type XVI, alpha 1 [Source:MGI Symbol;Acc:MGI:1095396]	130047840	130099283	0.6057	2039	GO:0007155; GO:0033627; GO:0071230; GO:0033622; GO:0051894	GO:0005178	GO:0005578; GO:0005576; GO:0005581	1.011e-10	1.191e-08	TRUE	-0.9622	1694	2382	2141	1258	989.1	915.2	1062	767.1	1044	864.2	941.5	930	877.2	79.56	112.7	101.8	61.18	48.52	44.01	45.11	32.36	44.78	38.76	41.31	41.82	38.4	red
ENSMUSG00000028785	ENSMUST00000030572; ENSMUST00000095807; ENSMUST00000116442; ENSMUST00000116444; ENSMUST00000125931; ENSMUST00000135763; ENSMUST00000139450; ENSMUST00000149763; ENSMUST00000164649	Hpca	protein_coding	-	4	protein_coding	hippocalcin [Source:MGI Symbol;Acc:MGI:1336200]	129111570	129122036	0.5753	1203	GO:0048839; GO:0007420; GO:0010518; GO:0014070; GO:0019722; GO:0031283; GO:0031584; GO:0045762; GO:0060041; GO:0071257; GO:0090314; GO:1901986; GO:1902065; GO:1904009; GO:1904010	GO:0046872; GO:0005509; GO:0005515; GO:0003779; GO:0019900	GO:0030424; GO:0032590; GO:0032809; GO:0032839; GO:0043204; GO:0044327	1.044e-10	1.218e-08	TRUE	1.907	20.92	28.18	26.35	119.7	130.4	111.1	52.57	96	44.08	169.4	101.2	101.7	47.81	1.665	2.26	2.123	9.867	10.84	9.05	3.783	6.863	3.203	12.88	7.528	7.755	3.547	orange
ENSMUSG00000054793	ENSMUST00000068023; ENSMUST00000205820	Cadm4	protein_coding	+	7	protein_coding	cell adhesion molecule 4 [Source:MGI Symbol;Acc:MGI:2449088]	24482023	24504539	0.6127	1326	GO:0007155; GO:0007156; GO:0007157; GO:0008037	GO:0005102; GO:0004872; GO:0042803; GO:0050839	GO:0016020; GO:0016021; GO:0070062; GO:0005887; GO:0005913	1.186e-10	1.37e-08	TRUE	-0.9883	3329	4871	3670	2305	1946	1685	13930	13280	13760	11310	13660	10730	10240	240.4	354.5	268.3	172.3	146.8	124.6	909.7	861.3	907.4	779.9	921.4	741.9	689	blue
ENSMUSG00000024665	ENSMUST00000025567	Fads2	protein_coding	-	19	protein_coding	fatty acid desaturase 2 [Source:MGI Symbol;Acc:MGI:1930079]	10064164	10101503	0.5584	1508	GO:0055114; GO:0006629; GO:0006631; GO:0006633; GO:0006636	GO:0016491; GO:0004768	GO:0016020; GO:0016021; GO:0005783; GO:0005789	1.245e-10	1.424e-08	TRUE	-0.9379	1312	1271	955.5	643.1	533.3	647.5	1557	1389	1445	896	806.5	827.2	1006	83.31	81.33	61.42	42.28	35.38	42.1	89.36	79.19	83.79	54.33	47.85	50.29	59.52	red
ENSMUSG00000048442	ENSMUST00000131566; ENSMUST00000142089; ENSMUST00000152171	Smim5	protein_coding	+	11	protein_coding	small integral membrane protein 5 [Source:MGI Symbol;Acc:MGI:1913778]	115899966	115906269	0.5644	832	GO:0008150	GO:0003674	GO:0016020; GO:0016021	1.269e-10	1.438e-08	TRUE	-2.083	79.64	114.7	96.92	16.41	20.45	8.924	6.823	3.491	10.51	22.74	4.938	15.26	1.366	9.157	13.29	11.28	1.954	2.456	1.051	0.7093	0.3606	1.103	2.497	0.5305	1.68	0.1464	yellow
ENSMUSG00000020681	ENSMUST00000001963; ENSMUST00000001964; ENSMUST00000132280; ENSMUST00000151657	Ace	protein_coding	+	11	protein_coding	angiotensin I converting enzyme (peptidyl-dipeptidase A) 1 [Source:MGI Symbol;Acc:MGI:87874]	105967945	105989964	0.5435	2917	GO:0010629; GO:0006508; GO:0007283; GO:0001822; GO:0061098; GO:0050435; GO:0060047; GO:0032092; GO:0032091; GO:1900086; GO:0043171; GO:0002446; GO:0003081; GO:0003084; GO:0008217; GO:0010608; GO:0042447; GO:0050482; GO:0060177; GO:0071838; GO:1902033; GO:1903597; GO:2000170	GO:0046872; GO:0016787; GO:0005515; GO:0008233; GO:0003779; GO:0008237; GO:0004180; GO:0004175; GO:0008241; GO:0008270; GO:0008144; GO:0051019; GO:0008240; GO:0031404; GO:0008238; GO:0031434; GO:0031711; GO:0070573	GO:0016020; GO:0016021; GO:0005615; GO:0009897; GO:0005886; GO:0005737; GO:0005576; GO:0070062; GO:0005768; GO:0005764	1.325e-10	1.488e-08	TRUE	1.017	694.9	566.6	576.2	962.7	1723	1031	786.6	699.9	650.8	1254	1142	1287	1275	22.81	18.74	19.15	32.72	59.1	34.66	23.34	20.64	19.5	39.32	35.03	40.46	39	orange
ENSMUSG00000027469	ENSMUST00000028969; ENSMUST00000109816; ENSMUST00000136407; ENSMUST00000143740; ENSMUST00000144848; ENSMUST00000164120; ENSMUST00000178997	Tpx2	protein_coding	+	2	protein_coding	TPX2, microtubule-associated [Source:MGI Symbol;Acc:MGI:1919369]	152847964	152895321	0.4952	2448	GO:0007049; GO:0051301; GO:0006915; GO:0032147; GO:0051225; GO:0060236; GO:0090307	GO:0005515; GO:0019901; GO:0061676	GO:0005634; GO:0005654; GO:0015630; GO:0005737; GO:0005874; GO:0005856; GO:0000922; GO:0005876; GO:0072686; GO:0005819; GO:0005818; GO:0043203	1.517e-10	1.688e-08	TRUE	-0.91	2368	2242	2221	1180	1337	1083	11.28	30.46	13.65	37.54	30.46	26.45	51.91	92.63	88.38	87.94	47.79	54.62	43.36	0.3988	1.07	0.4873	1.402	1.113	0.9908	1.892	green
ENSMUSG00000046618	ENSMUST00000057279	Olfml2a	protein_coding	+	2	protein_coding	olfactomedin-like 2A [Source:MGI Symbol;Acc:MGI:2444741]	38931978	38963753	0.5146	5579	GO:0030198	GO:0042803; GO:0050840	GO:0005576; GO:0005578	1.722e-10	1.897e-08	TRUE	-1.047	529.6	728.6	798.5	301.3	345.9	328.2	281.7	261.8	332.8	433.2	353.9	434.5	424.9	9.089	12.6	13.87	5.354	6.202	5.768	4.371	4.036	5.214	7.101	5.675	7.14	6.798	red
ENSMUSG00000047139	ENSMUST00000058714; ENSMUST00000214476; ENSMUST00000214532	Cd24a	protein_coding	+	10	protein_coding	CD24a antigen [Source:MGI Symbol;Acc:MGI:88323]	43578284	43584265	0.527	1044	GO:0061098; GO:0007155; GO:0050731; GO:0016477; GO:0031175; GO:0010976; GO:0022409; GO:0007166; GO:0034109; GO:0001666; GO:0043627; GO:0072112; GO:0008637; GO:0022407; GO:0007157; GO:0007274; GO:0097190; GO:0042325; GO:0007411; GO:0002523; GO:0042632; GO:0045665; GO:0007204; GO:0043408; GO:0050768; GO:0046641; GO:0002904; GO:0050850; GO:0007406; GO:0033632; GO:0043406; GO:0007159; GO:0002237; GO:…	GO:0005515; GO:0030246; GO:0019901; GO:0030296	GO:0016020; GO:0009897; GO:0005886; GO:0009986; GO:0005622; GO:0045202; GO:0031362; GO:0031225; GO:0045121; GO:0031528; GO:0060170	1.754e-10	1.915e-08	TRUE	-1.167	422.1	579.7	480.4	169	195.1	277.6	766.1	845.7	750.5	392.3	429.6	378.5	483.7	38.71	53.58	44.6	16.05	18.69	26.07	63.53	69.67	62.84	34.36	36.81	33.24	41.35	cyan
ENSMUSG00000001403	ENSMUST00000001439; ENSMUST00000088248	Ube2c	protein_coding	+	2	protein_coding	ubiquitin-conjugating enzyme E2C [Source:MGI Symbol;Acc:MGI:1915862]	164769898	164778822	0.5345	1579	GO:0016567; GO:0007049; GO:0051301; GO:0006511; GO:0010458; GO:0010994; GO:0031145; GO:0031536; GO:0070936; GO:0070979; GO:0000209; GO:0030071	GO:0000166; GO:0005524; GO:0016740; GO:0031625; GO:0061630; GO:0004842; GO:0061631	GO:0005829; GO:0005634; GO:0005737; GO:0005886; GO:0005680	1.868e-10	2.021e-08	TRUE	-1.04	831.3	958.1	947.1	463.5	556.3	285	0	5.236	1.05	17.06	8.32	5.087	5.465	50.4	58.55	58.14	29.1	35.24	17.69	0	0.2852	0.05811	0.9878	0.4714	0.2954	0.3089	green
ENSMUSG00000079018	ENSMUST00000065408; ENSMUST00000179762; ENSMUST00000185200; ENSMUST00000185372; ENSMUST00000187347; ENSMUST00000188845; ENSMUST00000191216	Ly6c1	protein_coding	-	15	protein_coding	lymphocyte antigen 6 complex, locus C1 [Source:MGI Symbol;Acc:MGI:96882]	75044018	75048830	0.4993	620			GO:0016020; GO:0009897; GO:0005886; GO:0031225	2.033e-10	2.18e-08	TRUE	1.059	390.5	447.3	415.7	714.5	1242	663	1294	1492	1118	1329	1224	1348	1358	60.28	69.57	64.97	114.2	200.3	104.8	180.5	206.8	157.6	195.9	176.5	199.3	195.4	blue
ENSMUSG00000027699	ENSMUST00000108296; ENSMUST00000108298; ENSMUST00000108300; ENSMUST00000124727; ENSMUST00000150061; ENSMUST00000175857; ENSMUST00000176242; ENSMUST00000176535; ENSMUST00000176780; ENSMUST00000176908; ENSMUST00000177055; ENSMUST00000184113; ENSMUST00000196926	Ect2	protein_coding	-	3	protein_coding	ect2 oncogene [Source:MGI Symbol;Acc:MGI:95281]	27097222	27153878	0.4177	1809	GO:0006810; GO:0015031; GO:0035556; GO:0051260; GO:0000902; GO:0000910; GO:0045666; GO:0045859; GO:0035023; GO:0007049; GO:0051301; GO:0070830; GO:0007399; GO:0043547; GO:0030154; GO:0071277; GO:0070301; GO:0032147; GO:0090630; GO:0032467; GO:0043065; GO:0043123; GO:0042307; GO:0071479; GO:0051988	GO:0005096; GO:0005515; GO:0042803; GO:0005085; GO:0005089; GO:0017048; GO:0004871	GO:0005634; GO:0005829; GO:0005737; GO:0030054; GO:0005911; GO:0005856; GO:0005923; GO:0072686; GO:0005819; GO:0030496; GO:0032154; GO:0097149	2.37e-10	2.518e-08	TRUE	-1.013	629.2	659.2	616.3	312.8	322	288.5	26.32	51.49	11.55	21.59	27.14	34.59	42.37	33.3	35.16	33.02	17.15	17.81	15.64	1.259	2.448	0.558	1.092	1.342	1.753	2.09	green
ENSMUSG00000023886	ENSMUST00000024660	Smoc2	protein_coding	+	17	protein_coding	SPARC related modular calcium binding 2 [Source:MGI Symbol;Acc:MGI:1929881]	14279506	14404790	0.5177	2832	GO:0007165; GO:0030198; GO:0010811	GO:0046872; GO:0005509; GO:0008201; GO:0005539	GO:0005578; GO:0005576; GO:0005604; GO:0005614	2.672e-10	2.815e-08	TRUE	1.029	1924	1095	1711	2711	2673	4270	7410	5892	9591	13240	8658	19240	9974	65.06	37.31	58.56	94.92	94.43	147.8	226.5	178.9	296.1	427.6	273.5	623	314.3	blue
ENSMUSG00000022272	ENSMUST00000022882; ENSMUST00000110457; ENSMUST00000124966; ENSMUST00000125667; ENSMUST00000126076; ENSMUST00000127486; ENSMUST00000130517; ENSMUST00000131834; ENSMUST00000135173; ENSMUST00000135981; ENSMUST00000137601; ENSMUST00000145587; ENSMUST00000151360	Myo10	protein_coding	+	15	protein_coding	myosin X [Source:MGI Symbol;Acc:MGI:107716]	25622525	25813673	0.5509	1837	GO:0007165; GO:0006810; GO:0048870; GO:0008360; GO:0022409; GO:0030705; GO:0051489	GO:0005524; GO:0000166; GO:0003779; GO:0005516; GO:0003774; GO:0005515; GO:0051015; GO:0030507; GO:0005547; GO:0030898; GO:0060002	GO:0005856; GO:0016020; GO:0005886; GO:0005829; GO:0005737; GO:0030027; GO:0030175; GO:0005730; GO:0016459; GO:0042995; GO:0043005; GO:0043025; GO:0005938; GO:0001726; GO:0031527; GO:0032433	3.215e-10	3.356e-08	TRUE	-0.9186	4402	3511	3369	1971	1913	2038	649.2	535.8	757.9	547	612.3	489.4	431.8	229.4	184.4	177.8	106.4	104.2	108.7	30.59	25.09	36.07	27.23	29.82	24.43	20.98	yellow
ENSMUSG00000027408	ENSMUST00000028897; ENSMUST00000130533	Cpxm1	protein_coding	-	2	protein_coding	carboxypeptidase X 1 (M14 family) [Source:MGI Symbol;Acc:MGI:1934569]	130390775	130397574	0.5514	1521		GO:0008270; GO:0046872; GO:0016787	GO:0005615; GO:0005576	3.676e-10	3.805e-08	TRUE	0.951	1167	838.3	705.8	1954	1410	1878	659.9	668.5	696	1193	1257	1389	905.2	73.45	53.18	44.98	127.4	92.73	121.1	37.56	37.8	40	71.71	73.92	83.72	53.12	orange
ENSMUSG00000028626	ENSMUST00000030372; ENSMUST00000140119; ENSMUST00000151987	Col9a2	protein_coding	+	4	protein_coding	collagen, type IX, alpha 2 [Source:MGI Symbol;Acc:MGI:88466]	121039385	121055322	0.6345	1389			GO:0005594	4.259e-10	4.37e-08	TRUE	1.469	78.65	70.45	61.1	240.4	210.4	179.5	325.6	277.5	275	307	344.8	294	265.1	5.421	4.894	4.264	17.16	15.15	12.67	20.29	17.18	17.31	20.21	22.21	19.41	17.03	blue
ENSMUSG00000012443	ENSMUST00000012587	Kif11	protein_coding	+	19	protein_coding	kinesin family member 11 [Source:MGI Symbol;Acc:MGI:1098231]	37376403	37421859	0.4219	4819	GO:0007018; GO:0007049; GO:0051301; GO:0051225; GO:0090307; GO:0007059; GO:0007051; GO:0046602; GO:0007100	GO:0005524; GO:0000166; GO:0008017; GO:0003777; GO:0019901; GO:0032403; GO:0008574	GO:0005829; GO:0005737; GO:0016020; GO:0005874; GO:0005856; GO:0000922; GO:0005876; GO:0005819; GO:0005871	4.391e-10	4.467e-08	TRUE	-0.8977	1123	965.2	1165	623.7	559.7	541.4	16.57	9.6	11.55	15.92	28.8	8.191	9.564	22.31	19.33	23.44	12.83	11.62	11.01	0.2977	0.1713	0.2095	0.3021	0.5348	0.1558	0.1771	green
ENSMUSG00000027715	ENSMUST00000029270; ENSMUST00000145309; ENSMUST00000147380; ENSMUST00000156575; ENSMUST00000196316	Ccna2	protein_coding	-	3	protein_coding	cyclin A2 [Source:MGI Symbol;Acc:MGI:108069]	36564865	36572150	0.466	1699	GO:0000079; GO:0045893; GO:0010389; GO:0007049; GO:0051301; GO:0000086; GO:0016572; GO:0007265; GO:0031100; GO:0032355; GO:0033762; GO:0036120; GO:0044320; GO:0044843; GO:0048146; GO:0071314; GO:0071373; GO:0071392; GO:0071407; GO:0071456; GO:0071732; GO:0090102; GO:1990314	GO:0005515; GO:0019901; GO:0019904; GO:0097472	GO:0005634; GO:0005654; GO:0005829; GO:0005737; GO:0000307; GO:0001939; GO:0001940; GO:0097124	4.555e-10	4.594e-08	TRUE	-0.8993	1860	1776	1913	1114	1038	792.2	0.9747	9.591	8.398	22.74	23.87	21.37	30.07	104.8	100.9	109.2	65.02	61.14	45.72	0.04966	0.4855	0.4321	1.224	1.257	1.153	1.58	green
ENSMUSG00000032085	ENSMUST00000034590; ENSMUST00000215509; ENSMUST00000216035	Tagln	protein_coding	-	9	protein_coding	transgelin [Source:MGI Symbol;Acc:MGI:106012]	45929619	45936058	0.5147	965	GO:0030855	GO:0051015	GO:0005737	5.06e-10	5.061e-08	TRUE	1.143	239.9	338.2	500.4	598.6	1139	662.3	2501	2200	2726	3439	2903	3170	2511	23.79	33.79	50.23	61.46	118	67.24	224.2	195.9	246.8	325.6	268.9	301	232.1	blue
ENSMUSG00000022033	ENSMUST00000022612; ENSMUST00000139644; ENSMUST00000152130	Pbk	protein_coding	+	14	protein_coding	PDZ binding kinase [Source:MGI Symbol;Acc:MGI:1289156]	65805837	65817822	0.448	862	GO:0006468; GO:0016310; GO:0001933; GO:0018107; GO:0034644; GO:0050728; GO:0018105; GO:0032435; GO:0032873	GO:0004672; GO:0005524; GO:0016740; GO:0000166; GO:0016301; GO:0004674	GO:0005634	6.381e-10	6.329e-08	TRUE	-0.9351	845.2	799.1	805.9	478	422.5	359.9	0.9747	0.8815	6.298	7.96	2.469	3.052	1.366	93.85	89.42	90.6	54.96	49.02	40.92	0.09786	0.08791	0.6385	0.8441	0.2562	0.3246	0.1414	green
ENSMUSG00000110390	ENSMUST00000210335	Gm45869	long_noncoding	-	6	lincRNA	predicted gene 45869 [Source:MGI Symbol;Acc:MGI:5804984]	126549869	126556169	0.5129	1704				6.771e-10	6.659e-08	TRUE	-1.551	155.3	175.1	224.4	67.59	57.93	43.63	247.6	181.5	226.8	199	325.9	194.3	220	8.726	9.916	12.77	3.933	3.401	2.51	12.58	9.162	11.63	10.68	17.11	10.46	11.52	cyan
ENSMUSG00000027306	ENSMUST00000028771; ENSMUST00000068225; ENSMUST00000125491; ENSMUST00000153036	Nusap1	protein_coding	+	2	protein_coding	nucleolar and spindle associated protein 1 [Source:MGI Symbol;Acc:MGI:2675669]	119618298	119651244	0.4424	1839	GO:0000226; GO:0007049; GO:0051301; GO:0000281; GO:0007076; GO:0000070; GO:0045840; GO:0040001	GO:0003677; GO:0003723; GO:0008017	GO:0005634; GO:0005737; GO:0005694; GO:0005874; GO:0005856; GO:0005730; GO:0005876; GO:0005819	6.826e-10	6.659e-08	TRUE	-0.8749	1082	1018	1143	590.9	557.1	599.9	5.848	15.71	16.8	12.5	32.1	19.32	17.76	56.34	53.44	60.25	31.86	30.31	31.98	0.2753	0.7347	0.7984	0.6214	1.562	0.9633	0.862	green
ENSMUSG00000022894	ENSMUST00000023611	Adamts5	protein_coding	-	16	protein_coding	a disintegrin-like and metallopeptidase (reprolysin type) with thrombospondin type 1 motif, 5 (aggrecanase-2) [Source:MGI Symbol;Acc:MGI:1346321]	85858170	85901125	0.4459	8091	GO:0006508; GO:0042742; GO:0044691	GO:0008270; GO:0046872; GO:0016787; GO:0008201; GO:0008233; GO:0008237; GO:0004222; GO:0050840	GO:0005615; GO:0005578; GO:0005576; GO:0031012	7.065e-10	6.837e-08	TRUE	-0.9151	3033	2831	2639	1171	1848	1444	1724	1869	1992	821	776.1	715.3	791.1	35.9	33.76	31.62	14.35	22.84	17.49	18.45	19.86	21.53	9.278	8.581	8.106	8.726	red
ENSMUSG00000037544	ENSMUST00000043296; ENSMUST00000111778; ENSMUST00000177822; ENSMUST00000178661; ENSMUST00000178773; ENSMUST00000179392; ENSMUST00000179465; ENSMUST00000180299	Dlgap5	protein_coding	-	14	protein_coding	discs, large (Drosophila) homolog-associated protein 5 [Source:MGI Symbol;Acc:MGI:2183453]	47387779	47418407	0.4864	1842	GO:0006470; GO:0023052	GO:0004721	GO:0005634; GO:0005739; GO:0005815; GO:0005829; GO:0031616	8.771e-10	8.419e-08	TRUE	-0.9617	789.5	621.3	692.2	363.1	377.4	318.6	3.899	11.73	3.139	13.65	13.99	8.14	10.94	41.04	32.54	36.43	19.54	20.49	16.96	0.1832	0.5477	0.149	0.6774	0.6795	0.4052	0.5303	green
ENSMUSG00000020914	ENSMUST00000068031; ENSMUST00000129777; ENSMUST00000139460; ENSMUST00000139730; ENSMUST00000144318; ENSMUST00000151997; ENSMUST00000154332	Top2a	protein_coding	-	11	protein_coding	topoisomerase (DNA) II alpha [Source:MGI Symbol;Acc:MGI:98790]	98992943	99024189	0.4345	1696	GO:0045944; GO:0006265; GO:0002244; GO:0006974; GO:0048511; GO:0043065; GO:0006259; GO:0007059; GO:0042752; GO:0040016; GO:0006312; GO:0030263; GO:0045070; GO:0030261; GO:0000712; GO:0000819; GO:0006266; GO:0044774; GO:0045870	GO:0005524; GO:0046872; GO:0003677; GO:0000166; GO:0003723; GO:0016853; GO:0042803; GO:0046982; GO:0003682; GO:0000287; GO:0008094; GO:0008022; GO:0019899; GO:0042826; GO:0003916; GO:0005080; GO:0008144; GO:0003918; GO:0043130; GO:0008301	GO:0005634; GO:0005654; GO:0043234; GO:0005730; GO:0000793; GO:0005814; GO:0000228; GO:0009330	9.118e-10	8.647e-08	TRUE	-0.8716	3572	3418	3350	1996	1821	1793	10.72	29.67	10.5	53.46	65.85	41.72	54.65	201.6	194.5	191.5	116.7	107.4	103.6	0.5473	1.505	0.541	2.882	3.473	2.255	2.876	green
ENSMUSG00000044708	ENSMUST00000056136	Kcnj10	protein_coding	+	1	protein_coding	potassium inwardly-rectifying channel, subfamily J, member 10 [Source:MGI Symbol;Acc:MGI:1194504]	172341210	172374085	0.4964	5407	GO:0006810; GO:0006811; GO:0006813; GO:0034765; GO:0071805; GO:0014003; GO:0007628; GO:0042391; GO:0022010; GO:0007601; GO:0048169; GO:0060075; GO:0010107; GO:0055075; GO:0051935	GO:0005515; GO:0000166; GO:0005524; GO:0005244; GO:0005267; GO:0005242; GO:0015272	GO:0016020; GO:0016021; GO:0005886; GO:0098793; GO:0005887; GO:0016323	9.154e-10	8.647e-08	TRUE	-1.099	390.2	761.9	575.2	309	208.7	270.7	71.15	96	168	171.7	163	192.3	297.8	6.91	13.6	10.31	5.666	3.861	4.908	1.139	1.527	2.715	2.904	2.696	3.261	4.917	red
ENSMUSG00000045954	ENSMUST00000051572	Sdpr	protein_coding	+	1	protein_coding	serum deprivation response [Source:MGI Symbol;Acc:MGI:99513]	51289126	51302960	0.4435	3055	GO:0045944	GO:0008289; GO:0001786; GO:0005080	GO:0016020; GO:0005829; GO:0005737; GO:0045121; GO:0005901	1.014e-09	9.507e-08	TRUE	1.113	183.2	184.2	262.3	377.5	519.7	491.8	809	903.3	1288	1269	969.5	1920	983.7	5.741	5.817	8.324	12.25	17.02	15.78	22.92	25.43	36.85	37.98	28.39	57.62	28.74	blue
ENSMUSG00000048327	ENSMUST00000052708	Ckap2l	protein_coding	-	2	protein_coding	cytoskeleton associated protein 2-like [Source:MGI Symbol;Acc:MGI:1917716]	129268210	129297212	0.4597	3137	GO:0008150	GO:0003674	GO:0005829; GO:0005737; GO:0005856; GO:0005813; GO:0072686; GO:0000922	1.07e-09	9.951e-08	TRUE	-0.8633	1574	1308	1196	765.7	746.3	703	11.7	22.69	24.14	19.33	32.1	37.65	20.49	48.04	40.24	36.95	24.2	23.8	21.97	0.3228	0.6221	0.6728	0.5635	0.9154	1.1	0.5831	green
ENSMUSG00000004098	ENSMUST00000004201; ENSMUST00000145974	Col5a3	protein_coding	-	9	protein_coding	collagen, type V, alpha 3 [Source:MGI Symbol;Acc:MGI:1858212]	20770050	20815067	0.6039	5023	GO:0007160; GO:0030198	GO:0008201; GO:0005201; GO:0005198; GO:0043394	GO:0070062; GO:0005581; GO:0005588; GO:0031012	1.111e-09	1.025e-07	TRUE	0.8607	1282	1382	1155	2359	2529	2025	6548	5842	5854	6494	7719	6124	7345	24.44	26.54	22.28	46.56	50.37	39.52	112.9	100	101.9	118.2	137.5	111.8	130.5	blue
ENSMUSG00000079037	ENSMUST00000091288; ENSMUST00000142070	Prnp	protein_coding	+	2	protein_coding	prion protein [Source:MGI Symbol;Acc:MGI:97769]	131909928	131938429	0.501	1252	GO:0051260; GO:0043066; GO:0007165; GO:0006979; GO:0050731; GO:0043525; GO:0032880; GO:0035690; GO:0001933; GO:0006878; GO:0031648; GO:0071280; GO:0043086; GO:0006139; GO:0007611; GO:0010942; GO:0032689; GO:0032700; GO:0032703; GO:0043433; GO:0046007; GO:0046686; GO:0046688; GO:0050730; GO:0050860; GO:0070885; GO:0090314; GO:1900272; GO:1901216; GO:1901379; GO:1902951; GO:1904645; GO:1905664	GO:0046872; GO:0005515; GO:0042802; GO:0015631; GO:0008017; GO:0001540; GO:0005507; GO:1903136; GO:0004871; GO:0004872; GO:0005521; GO:0043008; GO:0044325; GO:0051087; GO:1903135	GO:0016020; GO:0016021; GO:0005794; GO:0005886; GO:0005829; GO:0009986; GO:0070062; GO:0043231; GO:0031965; GO:0005783; GO:0016234; GO:0031225; GO:0045121; GO:0005741; GO:0030425; GO:0005737; GO:0014069	1.269e-09	1.145e-07	TRUE	-0.879	2816	3552	3190	1731	1901	1521	9074	9326	9065	4915	5849	4476	5272	215.4	273.7	247	137.1	151.9	119.1	627.4	640.6	633	358.9	417.9	327.8	375.9	cyan
ENSMUSG00000030077	ENSMUST00000066905; ENSMUST00000203489; ENSMUST00000203830; ENSMUST00000203912; ENSMUST00000204321; ENSMUST00000205098	Chl1	protein_coding	+	6	protein_coding	cell adhesion molecule L1-like [Source:MGI Symbol;Acc:MGI:1098266]	103510586	103750211	0.425	3819	GO:0007275; GO:0007155; GO:0007399; GO:0030154; GO:0031175; GO:0050890; GO:0008344; GO:0007411; GO:0001764; GO:0035640; GO:0043524; GO:0031103	GO:0005515; GO:0002020	GO:0016020; GO:0016021; GO:0005886; GO:0005578; GO:0005576; GO:0070062; GO:0030425; GO:0045177	1.269e-09	1.145e-07	TRUE	-0.8662	3609	3143	2940	1648	1786	1839	1952	2015	2127	1429	1569	1381	1485	90.47	79.41	74.63	42.79	46.77	47.22	44.26	45.38	48.68	34.22	36.75	33.15	34.71	red
ENSMUSG00000023963	ENSMUST00000170988	Cyp39a1	protein_coding	+	17	protein_coding	cytochrome P450, family 39, subfamily a, polypeptide 1 [Source:MGI Symbol;Acc:MGI:1927096]	43667425	43751431	0.4366	3053	GO:0055114; GO:0006629; GO:0008202; GO:0016042; GO:0006699; GO:0007586; GO:0006707; GO:0030573	GO:0046872; GO:0004497; GO:0005506; GO:0016491; GO:0016705; GO:0020037; GO:0008396; GO:0008387	GO:0016020; GO:0005783; GO:0005789; GO:0031090; GO:0043231	1.27e-09	1.145e-07	TRUE	-0.9862	620.2	786	814.3	439.3	391	269.7	889.9	1004	1162	954	922.6	811.9	1056	19.45	24.84	25.86	14.27	12.81	8.661	25.23	28.27	33.27	28.57	27.03	24.38	30.88	cyan
ENSMUSG00000020186	ENSMUST00000020403; ENSMUST00000219188; ENSMUST00000219502; ENSMUST00000219840; ENSMUST00000220054; ENSMUST00000220301; ENSMUST00000220409	Csrp2	protein_coding	+	10	protein_coding	cysteine and glycine-rich protein 2 [Source:MGI Symbol;Acc:MGI:1202907]	110919789	110939622	0.5421	688	GO:0007275; GO:0030154	GO:0008270; GO:0046872; GO:0005515	GO:0005634; GO:0005925	1.427e-09	1.277e-07	TRUE	0.9044	387.3	517.3	539.4	901.8	918.4	895.4	121.8	90.76	106	264.9	227.1	254.4	188.5	53.84	72.48	75.92	129.8	133.4	127.5	15.32	11.33	13.46	35.18	29.51	33.86	24.43	yellow
ENSMUSG00000022790	ENSMUST00000023478; ENSMUST00000114706; ENSMUST00000209958; ENSMUST00000210186; ENSMUST00000210471	Igsf11	protein_coding	+	16	protein_coding	immunoglobulin superfamily, member 11 [Source:MGI Symbol;Acc:MGI:2388477]	38892671	39027159	0.4433	1538	GO:0007155; GO:0040008		GO:0016020; GO:0016021; GO:0005886; GO:0070062	1.477e-09	1.312e-07	TRUE	-0.8573	1176	1361	1113	626.7	745.4	615.7	1024	1105	1052	775.3	889.1	571.9	1042	73.21	85.37	70.17	40.4	48.48	39.25	57.65	61.78	59.78	46.09	51.72	34.09	60.5	red
ENSMUSG00000056870	ENSMUST00000074525; ENSMUST00000159555; ENSMUST00000160854; ENSMUST00000161066; ENSMUST00000161793; ENSMUST00000162600	Gulp1	protein_coding	+	1	protein_coding	GULP, engulfment adaptor PTB domain containing 1 [Source:MGI Symbol;Acc:MGI:1920407]	44551511	44796838	0.4067	1850	GO:0006810; GO:0006869; GO:0006915; GO:0006909; GO:0006911	GO:0003674	GO:0005737	1.602e-09	1.412e-07	TRUE	-0.8963	933.8	837.3	867	404.6	451.5	541.4	1679	2157	1973	1334	1218	1198	1377	48.33	43.67	45.43	21.68	24.41	28.69	78.59	100.3	93.25	65.93	58.9	59.35	66.44	cyan
ENSMUSG00000019942	ENSMUST00000020099; ENSMUST00000119827; ENSMUST00000123458; ENSMUST00000124054; ENSMUST00000129444; ENSMUST00000149474; ENSMUST00000152448	Cdk1	protein_coding	-	10	protein_coding	cyclin-dependent kinase 1 [Source:MGI Symbol;Acc:MGI:88351]	69335146	69352938	0.4953	1223	GO:0006468; GO:0016310; GO:0043066; GO:0007049; GO:0051301; GO:0006915; GO:0030154; GO:0000226; GO:0008283; GO:0006281; GO:0018107; GO:0010971; GO:0010468; GO:0018105; GO:0034501; GO:0007095; GO:1900182; GO:0000083; GO:0000278; GO:0006461; GO:0007569; GO:0009636; GO:0010243; GO:0010628; GO:0014070; GO:0014075; GO:0014823; GO:0016572; GO:0030261; GO:0030855; GO:0031100; GO:0033160; GO:0042493; GO:…	GO:0004672; GO:0005524; GO:0016740; GO:0005515; GO:0000166; GO:0003682; GO:0016301; GO:0004674; GO:0030332; GO:0008353; GO:0030544; GO:0004693; GO:0035173; GO:0097472	GO:0005634; GO:0005829; GO:0005737; GO:0016020; GO:0070062; GO:0005856; GO:0005739; GO:0000784; GO:0005813; GO:0005876; GO:0072686; GO:0005815; GO:0005654; GO:0005819; GO:0005759; GO:0030496; GO:0000307; GO:0097125	1.868e-09	1.635e-07	TRUE	-0.8843	992.6	909.8	1028	591.9	545.2	428.3	0	0.8727	4.209	20.47	8.23	6.105	10.94	77.7	71.78	81.5	47.98	44.59	34.34	0	0.06137	0.3009	1.53	0.602	0.4577	0.7987	green
ENSMUSG00000071984	ENSMUST00000097424; ENSMUST00000097425; ENSMUST00000114579; ENSMUST00000167580; ENSMUST00000169126	Fndc1	protein_coding	-	17	protein_coding	fibronectin type III domain containing 1 [Source:MGI Symbol;Acc:MGI:1915905]	7738569	7827302	0.5555	2361	GO:0001934; GO:0010666; GO:0051223; GO:0071456	GO:0003674	GO:0005737; GO:0005886; GO:0005911; GO:0031966; GO:0016607	1.891e-09	1.643e-07	TRUE	-1.331	273.8	276.8	401.4	99.45	74.98	187.4	1144	1088	1125	1440	1369	1401	1441	11.1	11.31	16.48	4.176	3.177	7.782	41.96	39.64	41.66	55.75	51.86	54.41	54.49	blue
ENSMUSG00000097789	ENSMUST00000180387; ENSMUST00000208409	Gm2115	protein_coding	+	7	protein_coding	predicted gene 2115 [Source:MGI Symbol;Acc:MGI:3780284]	84528954	84583531	0.5236	3764	GO:0008150	GO:0003674	GO:0016020; GO:0016021; GO:0005575; GO:0031224	1.977e-09	1.705e-07	TRUE	-1.286	300.6	268.7	256	143.9	86.9	89.24	107.2	144.9	119.7	100.1	75.71	78.35	77.89	7.648	6.889	6.593	3.79	2.31	2.324	2.466	3.311	2.779	2.431	1.8	1.908	1.847	red
ENSMUSG00000037742	ENSMUST00000042235; ENSMUST00000126614; ENSMUST00000129380; ENSMUST00000143570; ENSMUST00000144523; ENSMUST00000150960; ENSMUST00000154207; ENSMUST00000156988	Eef1a1	protein_coding	-	9	protein_coding	eukaryotic translation elongation factor 1 alpha 1 [Source:MGI Symbol;Acc:MGI:1096881]	78478449	78489151	0.4803	949	GO:0006412; GO:0006414; GO:0071364	GO:0005515; GO:0000166; GO:0003723; GO:0003924; GO:0005525; GO:0003746; GO:0019901; GO:0000049	GO:0005615; GO:0005634; GO:0005829; GO:0005737; GO:0005886; GO:0016020; GO:0070062; GO:0005730; GO:0030864; GO:0032587; GO:0043209	2.152e-09	1.842e-07	TRUE	0.7368	85570	84970	79540	142400	134300	137900	39480	41350	40420	91030	92760	93610	110600	8628	8635	8121	14870	14150	14240	3599	3745	3722	8767	8740	9039	10400	orange
ENSMUSG00000026463	ENSMUST00000048953; ENSMUST00000112264; ENSMUST00000125659; ENSMUST00000128692; ENSMUST00000140810; ENSMUST00000143567; ENSMUST00000165602; ENSMUST00000167348	Atp2b4	protein_coding	-	1	protein_coding	ATPase, Ca++ transporting, plasma membrane 4 [Source:MGI Symbol;Acc:MGI:88111]	133699457	133801041	0.4948	4660	GO:0065009; GO:0006810; GO:0006811; GO:0070588; GO:0006816; GO:0099132; GO:1902083; GO:1902305; GO:0006874; GO:0006357; GO:0033138; GO:0030317; GO:0045019; GO:0010751; GO:0051001; GO:1902806; GO:0070885; GO:2000481; GO:0071872; GO:0051599; GO:0098736; GO:1900082; GO:1901205; GO:1903243; GO:1903249; GO:0003407; GO:0007283; GO:0021766; GO:1901660	GO:0005524; GO:0016787; GO:0046872; GO:0000166; GO:0005388; GO:0097110; GO:0017080; GO:0005516; GO:0030165; GO:0030346; GO:0050998; GO:0036487; GO:0019901	GO:0016020; GO:0016021; GO:0043234; GO:0005886; GO:0005887; GO:0030315; GO:0030018; GO:0042995; GO:0043231; GO:0042383; GO:0036126; GO:0016323; GO:0043005; GO:0097228	2.317e-09	1.97e-07	TRUE	0.9787	474.9	274.7	359.2	603.5	745.3	853.7	796.3	635.4	795.5	1037	725.9	1547	702.6	9.757	5.689	7.473	12.84	16	17.96	14.79	11.73	14.92	20.35	13.94	30.43	13.46	orange
ENSMUSG00000024366	ENSMUST00000025224	Gfra3	protein_coding	-	18	protein_coding	glial cell line derived neurotrophic factor family receptor alpha 3 [Source:MGI Symbol;Acc:MGI:1201403]	34689903	34720387	0.5723	1992	GO:0048666; GO:0007411; GO:0001764; GO:0007169; GO:0048485	GO:0005515; GO:0004872; GO:0008046; GO:0015026	GO:0016020; GO:0009897; GO:0005886; GO:0005829; GO:0031225	2.419e-09	2.042e-07	TRUE	-2.165	29.87	65.42	53.73	7.724	0.8519	1.983	20.47	9.6	18.89	18.19	37.86	21.37	4.099	1.435	3.169	2.615	0.3845	0.04278	0.0976	0.8896	0.4145	0.8292	0.8352	1.7	0.9835	0.1836	red
ENSMUSG00000042834	ENSMUST00000051087; ENSMUST00000168890; ENSMUST00000171533	Nrep	protein_coding	-	18	protein_coding	neuronal regeneration related protein [Source:MGI Symbol;Acc:MGI:99444]	33437019	33464029	0.4483	2188	GO:0017015; GO:0031103; GO:0045664	GO:0005515	GO:0005737; GO:0005634	2.463e-09	2.061e-07	TRUE	-1.094	316.6	525.4	476.2	189.2	196.8	213.2	500	564.7	515.4	510.6	403.3	598.3	478.2	13.85	23.17	21.1	8.576	8.997	9.552	19.78	22.2	20.59	21.34	16.49	25.07	19.51	cyan
ENSMUSG00000020326	ENSMUST00000020576; ENSMUST00000151359	Ccng1	protein_coding	-	11	protein_coding	cyclin G1 [Source:MGI Symbol;Acc:MGI:102890]	40748552	40755311	0.3737	2158	GO:0051726; GO:0007049; GO:0051301		GO:0005634	2.477e-09	2.061e-07	TRUE	-0.8569	2524	2244	1898	1205	1010	1436	839.2	987.1	909	797.1	672.4	802.8	787	112	100.4	85.28	55.36	46.83	65.23	33.67	39.34	36.82	33.78	27.87	34.11	32.55	red
ENSMUSG00000029910	ENSMUST00000101343; ENSMUST00000116605; ENSMUST00000125430; ENSMUST00000135411	Mad2l1	protein_coding	+	6	protein_coding	MAD2 mitotic arrest deficient-like 1 [Source:MGI Symbol;Acc:MGI:1860374]	66535390	66547220	0.4514	2798	GO:0043066; GO:0007049; GO:0051301; GO:0042177; GO:0045930; GO:0007094; GO:0090267; GO:0007093; GO:0000070; GO:1904667; GO:0045841	GO:0042803; GO:0042802; GO:0005515	GO:0005634; GO:0005654; GO:0048471; GO:0005829; GO:0005737; GO:0005694; GO:0005856; GO:0005643; GO:0000922; GO:0072686; GO:0000775; GO:0000776; GO:0000777	2.509e-09	2.073e-07	TRUE	-0.8794	806.4	975.2	1053	500.2	557.1	462.1	123.8	130.9	88.18	106.9	69.13	115	97.01	27.59	33.63	36.5	17.72	19.92	16.19	3.83	4.024	2.755	3.493	2.21	3.768	3.094	yellow
ENSMUSG00000021595	ENSMUST00000022087; ENSMUST00000109699; ENSMUST00000127854; ENSMUST00000136891; ENSMUST00000136932; ENSMUST00000143716; ENSMUST00000148115; ENSMUST00000176485	Nsun2	protein_coding	+	13	protein_coding	NOL1/NOP2/Sun domain family member 2 [Source:MGI Symbol;Acc:MGI:107252]	69533746	69635780	0.5052	1579	GO:0032259; GO:0008033; GO:0007049; GO:0051301; GO:0030488; GO:0048820; GO:0007286; GO:0033313	GO:0016740; GO:0003723; GO:0008168; GO:0000049; GO:0016428	GO:0005634; GO:0005737; GO:0005856; GO:0005730; GO:0005819; GO:0033391	3.612e-09	2.965e-07	TRUE	0.8135	900	903.8	842.8	1553	1490	1607	733	801.2	860.7	1236	1162	1068	978.2	54.57	55.23	51.74	97.49	94.39	99.8	40.19	43.64	47.65	71.58	65.84	62.03	55.29	orange
ENSMUSG00000105373	ENSMUST00000198579	Gm42429	protein_coding	+	5	TEC	predicted gene 42429 [Source:MGI Symbol;Acc:MGI:5662566]	44134393	44134950	0.4839	558				4.065e-09	3.314e-07	TRUE	2.15	6.142	11.17	24.55	21.14	163.3	95.65	63.11	32.26	21.35	101.8	45.68	74.06	177.4	1.054	1.932	4.264	3.756	29.28	16.81	9.791	4.973	3.345	16.68	7.323	12.17	28.37	orange
ENSMUSG00000045312	ENSMUST00000054274; ENSMUST00000118195; ENSMUST00000120051; ENSMUST00000121618; ENSMUST00000131595; ENSMUST00000144838; ENSMUST00000156071; ENSMUST00000221096; ENSMUST00000223423	Lhfpl2	protein_coding	+	13	protein_coding	lipoma HMGIC fusion partner-like 2 [Source:MGI Symbol;Acc:MGI:2145236]	94057796	94195409	0.5381	2020	GO:0008150	GO:0003674	GO:0016020; GO:0016021; GO:0005575	4.231e-09	3.425e-07	TRUE	-0.8447	6499	5604	6046	3261	3506	3272	1090	957.4	1022	856.2	794.2	767.2	819.6	308	267.7	290.1	160	173.6	158.8	46.7	40.76	44.25	38.76	35.17	34.82	36.21	yellow
ENSMUSG00000034422	ENSMUST00000042665; ENSMUST00000135669; ENSMUST00000142946	Parp14	protein_coding	-	16	protein_coding	poly (ADP-ribose) polymerase family, member 14 [Source:MGI Symbol;Acc:MGI:1919489]	35832874	35871544	0.4836	4008	GO:0006355; GO:0006351	GO:0016740; GO:0016757; GO:0003723; GO:0003950; GO:0005515	GO:0005634; GO:0005829; GO:0005737; GO:0016020	4.312e-09	3.467e-07	TRUE	-0.8222	1433	1566	1383	760.9	748.8	944.9	725.2	724.4	747.4	632.2	532.5	577.9	568.4	34.22	37.7	33.45	18.82	18.69	23.11	15.66	15.54	16.3	14.42	11.89	13.22	12.66	red
ENSMUSG00000071547	ENSMUST00000090212	Nt5dc2	protein_coding	+	14	protein_coding	5'-nucleotidase domain containing 2 [Source:MGI Symbol;Acc:MGI:1917271]	31134853	31139121	0.5629	1407	GO:0016311	GO:0046872; GO:0008253	GO:0005575	4.383e-09	3.501e-07	TRUE	-0.9091	804.4	791	694.2	498.2	368.9	332.2	20.47	20.95	23.09	47.76	39.5	48.84	61.48	54.74	54.25	47.83	35.11	26.23	23.15	1.259	1.28	1.435	3.104	2.512	3.183	3.9	green
ENSMUSG00000035109	ENSMUST00000042246; ENSMUST00000110477; ENSMUST00000110480; ENSMUST00000157002	Shc4	protein_coding	-	2	protein_coding	SHC (Src homology 2 domain containing) family, member 4 [Source:MGI Symbol;Acc:MGI:2655364]	125627447	125724148	0.4876	3515	GO:0010468; GO:0035556; GO:0008284; GO:0006915; GO:0048863; GO:0007169	GO:0030971; GO:0019904	GO:0016020; GO:0005886; GO:0005622; GO:0030054; GO:0045202; GO:0045211	4.748e-09	3.767e-07	TRUE	-0.8093	1417	1391	1228	770.5	771.8	734.7	5615	6011	5577	4268	4442	3763	4490	38.59	38.18	33.88	21.73	21.97	20.49	138.3	147.1	138.7	111	113	98.15	114	blue
ENSMUSG00000048087	ENSMUST00000059524	Gm4737	protein_coding	-	16	protein_coding	predicted gene 4737 [Source:MGI Symbol;Acc:MGI:3643647]	46152985	46155077	0.5289	2093	GO:0006730; GO:0019510; GO:0033353	GO:0016787; GO:0051287; GO:0004013; GO:0005515; GO:0043621; GO:0005507	GO:0005829; GO:0005737; GO:0070062; GO:0042470	5.083e-09	4.006e-07	TRUE	-1.053	728.8	586	393.7	186.5	278.2	337.6	509.8	756.7	693.2	655.2	761.1	230.2	831	33.34	27.02	18.24	8.833	13.29	15.82	21.09	31.1	28.95	28.63	32.53	10.08	35.44	cyan
ENSMUSG00000022836	ENSMUST00000023538; ENSMUST00000155268	Mylk	protein_coding	+	16	protein_coding	myosin, light polypeptide kinase [Source:MGI Symbol;Acc:MGI:894806]	34745210	35002420	0.5217	5450	GO:0006468; GO:0016310; GO:0030335; GO:0032060; GO:0051928; GO:0060414; GO:0071476; GO:0090303	GO:0004672; GO:0005524; GO:0016301; GO:0004687	GO:0001725; GO:0005737; GO:0030027; GO:0032154; GO:0070062	5.169e-09	4.048e-07	TRUE	0.9323	307.6	321	345.5	533	716.5	624.7	506.9	538.5	419.9	724.3	609	699	675.8	5.404	5.684	6.146	9.696	13.15	11.24	8.051	8.497	6.735	12.15	9.997	11.76	11.07	orange
ENSMUSG00000074207	ENSMUST00000004232; ENSMUST00000159159; ENSMUST00000161799; ENSMUST00000162032	Adh1	protein_coding	+	3	protein_coding	alcohol dehydrogenase 1 (class I) [Source:MGI Symbol;Acc:MGI:87921]	138260991	138290698	0.5099	1044	GO:0055114; GO:0032526; GO:0042573; GO:0042572; GO:0001523; GO:0006068; GO:0006069; GO:0033574; GO:0048149; GO:0048545	GO:0008270; GO:0046872; GO:0042803; GO:0016491; GO:0004022; GO:0004024	GO:0005654; GO:0005829; GO:0005737; GO:0005886; GO:0005622; GO:0005739	5.237e-09	4.074e-07	TRUE	1.167	152.3	119.8	152.8	333.1	248.8	406.5	125.7	166.7	157.5	200.1	192.6	294	341.6	13.97	11.07	14.18	31.64	23.83	38.18	10.43	13.73	13.18	17.53	16.5	25.82	29.2	orange
ENSMUSG00000031004	ENSMUST00000033310; ENSMUST00000211238	Mki67	protein_coding	-	7	protein_coding	antigen identified by monoclonal antibody Ki 67 [Source:MGI Symbol;Acc:MGI:106035]	135689784	135716361	0.4754	5318	GO:0007049; GO:0007088; GO:0008283; GO:0006259; GO:0014070; GO:0030212; GO:0031100; GO:0034605; GO:0051321; GO:0051983; GO:0072574; GO:1902275; GO:1990705	GO:0003677; GO:0000166; GO:0005524; GO:0003723; GO:0008022	GO:0005634; GO:0016604; GO:0005737; GO:0005694; GO:0016020; GO:0005730; GO:0000793; GO:0000775	5.529e-09	4.273e-07	TRUE	-0.834	8658	7445	7319	4580	4086	4395	32.17	63.71	57.73	142.1	144.8	135.3	199.5	155.9	135.1	133.4	85.38	76.85	81.02	0.5236	1.03	0.949	2.444	2.437	2.333	3.348	green
ENSMUSG00000069919	ENSMUST00000093209; ENSMUST00000142555	Hba-a1	protein_coding	+	11	protein_coding	hemoglobin alpha, adult chain 1 [Source:MGI Symbol;Acc:MGI:96015]	32283511	32284465	0.5746	596	GO:0006810; GO:0098869; GO:0001701; GO:0015671; GO:0048821	GO:0046872; GO:0005506; GO:0020037; GO:0004601; GO:0005344; GO:0019825; GO:0031720	GO:0016020; GO:0070062; GO:0072562; GO:0005833; GO:0031838; GO:0022627	5.565e-09	4.273e-07	TRUE	1.896	9.428	28.62	33.69	93.47	186.5	58.9	133.4	146.1	298.6	289.9	324.1	550.9	237.4	1.513	4.63	5.475	15.54	31.28	9.68	19.37	21.07	43.76	44.44	48.61	84.68	35.52	blue
ENSMUSG00000048636	ENSMUST00000057977; ENSMUST00000133858	A730049H05Rik	protein_coding	+	6	protein_coding	RIKEN cDNA A730049H05 gene [Source:MGI Symbol;Acc:MGI:1921766]	92816478	92847174	0.4356	2159	GO:0008150	GO:0003674	GO:0005575	6.01e-09	4.585e-07	TRUE	-1.445	174.2	168.1	217	59.86	83.49	41.64	446.4	543.7	469.2	382.1	325.1	304.2	265.1	7.726	7.512	9.744	2.749	3.868	1.891	17.9	21.66	19	16.18	13.47	12.92	10.96	blue
ENSMUSG00000039542	ENSMUST00000114476; ENSMUST00000166811; ENSMUST00000192584; ENSMUST00000193547; ENSMUST00000194252; ENSMUST00000194844; ENSMUST00000217121	Ncam1	protein_coding	-	9	protein_coding	neural cell adhesion molecule 1 [Source:MGI Symbol;Acc:MGI:97281]	49502136	49798925	0.5082	3122	GO:0007155		GO:0016020; GO:0016021; GO:0005829; GO:0005886	6.19e-09	4.692e-07	TRUE	-0.8892	702.8	975.2	740.6	501.1	373.1	412.5	1170	1244	1158	1210	1204	1036	1277	21.55	30.14	23	15.91	11.96	12.95	32.43	34.28	32.42	35.44	34.5	30.43	36.52	cyan
ENSMUSG00000064115	ENSMUST00000114292; ENSMUST00000120594; ENSMUST00000120898; ENSMUST00000123266; ENSMUST00000128168; ENSMUST00000141282	Cadm2	protein_coding	-	16	protein_coding	cell adhesion molecule 2 [Source:MGI Symbol;Acc:MGI:2442722]	66655421	67620908	0.4698	2961	GO:0007155; GO:0007156; GO:0007157; GO:0008037	GO:0005515; GO:0005102; GO:0004872; GO:0042803; GO:0050839	GO:0016020; GO:0016021; GO:0005886; GO:0030054; GO:0045202; GO:0042995; GO:0005887; GO:0030424; GO:0005913	6.373e-09	4.801e-07	TRUE	-1.479	138.2	183.2	159.1	54.11	51.11	47.6	1078	1119	1067	391.2	358	293	388	4.468	5.969	5.208	1.812	1.727	1.576	31.52	32.5	31.49	12.08	10.82	9.073	11.7	blue
ENSMUSG00000027496	ENSMUST00000028997; ENSMUST00000109139; ENSMUST00000109140; ENSMUST00000126107; ENSMUST00000128004	Aurka	protein_coding	-	2	protein_coding	aurora kinase A [Source:MGI Symbol;Acc:MGI:894678]	172356190	172370535	0.5211	1388	GO:0006468; GO:0016310; GO:0007049; GO:0043066; GO:0051301; GO:0030030; GO:0009611; GO:0032091; GO:0000226; GO:0051642; GO:0007051; GO:0031647; GO:0032436; GO:0051321; GO:0000278; GO:0071539; GO:0009948; GO:0032465; GO:0007052; GO:0097421; GO:0000212; GO:1990138; GO:0007057; GO:0007100; GO:0035404; GO:1900195	GO:0004672; GO:0005524; GO:0016740; GO:0005515; GO:0000166; GO:0046982; GO:0016301; GO:0004674; GO:0019901; GO:0031625; GO:0004712; GO:0035174	GO:0005634; GO:0048471; GO:0005829; GO:0015630; GO:0005737; GO:0005874; GO:0005856; GO:0005813; GO:0005876; GO:0072686; GO:0097431; GO:0005815; GO:0005929; GO:0042995; GO:0000922; GO:0005814; GO:0005654; GO:0043203; GO:0045120; GO:0031616; GO:0042585; GO:0072687; GO:0000780; GO:0032133; GO:0051233	6.494e-09	4.839e-07	TRUE	-0.9803	487.8	459.9	507.8	244.3	254.7	220.1	4.874	3.491	25.19	11.38	3.292	14.25	2.746	33.65	31.97	35.46	17.45	18.36	15.55	0.304	0.2163	1.587	0.7499	0.2122	0.9416	0.1766	green
ENSMUSG00000020808	ENSMUST00000021164; ENSMUST00000122871; ENSMUST00000125655; ENSMUST00000127369; ENSMUST00000133880	Fam64a	protein_coding	+	11	protein_coding	family with sequence similarity 64, member A [Source:MGI Symbol;Acc:MGI:1924434]	72042032	72047370	0.5696	791	GO:0007049; GO:0051301	GO:0003674	GO:0005634; GO:0005829; GO:0005730	6.505e-09	4.839e-07	TRUE	-0.9358	630.2	676.3	736.4	341.8	436.2	267.7	0.9747	3.491	0	6.823	9.876	8.14	2.733	76.22	82.44	90.18	42.81	55.12	33.16	0.1066	0.3793	0	0.7881	1.116	0.9428	0.3081	green
ENSMUSG00000021903	ENSMUST00000022460; ENSMUST00000164208	Galnt15	protein_coding	+	14	protein_coding	UDP-N-acetyl-alpha-D-galactosamine:polypeptide N-acetylgalactosaminyltransferase 15 [Source:MGI Symbol;Acc:MGI:1926004]	32028989	32062197	0.5033	4944	GO:0008150; GO:0006486	GO:0016740; GO:0016757; GO:0046872; GO:0003674; GO:0030246; GO:0004653	GO:0016020; GO:0016021; GO:0000139; GO:0005794; GO:0030133	6.899e-09	5.1e-07	TRUE	0.9746	465.9	585.7	733.2	820.7	1752	935	847	832.6	802	768.7	961.2	835.3	893.5	9.023	11.43	14.38	16.46	35.44	18.54	14.83	14.48	14.18	14.22	17.39	15.49	16.13	orange
ENSMUSG00000041378	ENSMUST00000043577	Cldn5	protein_coding	+	16	protein_coding	claudin 5 [Source:MGI Symbol;Acc:MGI:1276112]	18776847	18778260	0.6054	1414	GO:0016337; GO:0007179; GO:0016338; GO:0007043; GO:0042552; GO:0045471; GO:1903142	GO:0005198; GO:0005515; GO:0042802	GO:0016020; GO:0016021; GO:0005886; GO:0030054; GO:0005911; GO:0070062; GO:0005923; GO:0030864; GO:0016327; GO:0033270; GO:0043220	7.095e-09	5.213e-07	TRUE	1.061	232	306	310.8	478.9	894.5	411.5	897.7	884.9	808.3	788	983.5	811.4	1004	15.71	20.88	21.31	33.58	63.28	28.53	54.96	53.83	49.97	50.96	62.22	52.61	63.39	blue
ENSMUSG00000026208	ENSMUST00000027409; ENSMUST00000125948; ENSMUST00000144894	Des	protein_coding	+	1	protein_coding	desmin [Source:MGI Symbol;Acc:MGI:94885]	75360329	75368579	0.5355	1549	GO:0045109; GO:0007517	GO:0005198; GO:0042802; GO:0005515; GO:0008092; GO:0005200	GO:0016020; GO:0005886; GO:0005737; GO:0005911; GO:0070062; GO:0042383; GO:0005882; GO:0014704; GO:0031594; GO:0030018; GO:0043292; GO:0045111; GO:0097512; GO:0005856; GO:0005916	7.412e-09	5.412e-07	TRUE	1.241	115.5	112.7	91.64	273.2	322	194.4	149.1	171.9	134.4	180.8	209.9	205.5	132.5	7.138	7.021	5.735	17.49	20.8	12.3	8.335	9.546	7.583	10.67	12.12	12.17	7.636	orange
ENSMUSG00000026683	ENSMUST00000028000; ENSMUST00000111368; ENSMUST00000192248; ENSMUST00000194831; ENSMUST00000195342	Nuf2	protein_coding	-	1	protein_coding	NUF2, NDC80 kinetochore complex component [Source:MGI Symbol;Acc:MGI:1914227]	169497934	169531464	0.4203	2029	GO:0007049; GO:0051301; GO:0008608	GO:0003674	GO:0005634; GO:0005694; GO:0016020; GO:0000775; GO:0000776; GO:0000777; GO:0031262	7.572e-09	5.495e-07	TRUE	-0.8681	789	715.6	689	408.4	366.3	408.5	4.942	7.855	5.249	3.798	11.52	10.18	5.465	37.23	34.03	32.92	19.96	18.06	19.74	0.2108	0.3329	0.2261	0.1712	0.508	0.4602	0.2404	green
ENSMUSG00000001240	ENSMUST00000107282; ENSMUST00000122006; ENSMUST00000128260; ENSMUST00000129680; ENSMUST00000138229; ENSMUST00000149006; ENSMUST00000149585; ENSMUST00000151830	Ramp2	protein_coding	+	11	protein_coding	receptor (calcitonin) activity modifying protein 2 [Source:MGI Symbol;Acc:MGI:1859650]	101246028	101259546	0.5569	870	GO:0006886; GO:0008277; GO:0006810; GO:0015031; GO:0006816; GO:0007186; GO:0010628; GO:0001570; GO:0070830; GO:0072659; GO:0007507; GO:0001525; GO:0030819; GO:2000352; GO:0002040; GO:0006171; GO:0043116; GO:0045766; GO:0034333; GO:0035924; GO:0031623; GO:0008217; GO:2001214; GO:0097084; GO:0001666; GO:0007565; GO:0032355; GO:0032570; GO:0032870; GO:0070831	GO:0008565; GO:0015026	GO:0016020; GO:0016021; GO:0005622; GO:0005886; GO:0009986; GO:0005737; GO:0043235	8.027e-09	5.79e-07	TRUE	0.9809	215.6	300.1	294.1	542	632.2	442.2	513.3	593.7	492.4	712.8	823.3	701	719.6	23.73	33.28	32.77	61.76	72.68	49.83	51.07	58.68	49.47	74.91	84.65	73.87	73.81	orange
ENSMUSG00000062380	ENSMUST00000071134; ENSMUST00000212743	Tubb3	protein_coding	+	8	protein_coding	tubulin, beta 3 class III [Source:MGI Symbol;Acc:MGI:107813]	123411424	123422015	0.5812	1322	GO:0007010; GO:0007017; GO:0007411; GO:0000278; GO:0030182	GO:0005515; GO:0000166; GO:0003924; GO:0005200; GO:0005525; GO:0042277	GO:0071944; GO:0005634; GO:0015630; GO:0005737; GO:0070062; GO:0005874; GO:0005856; GO:0005622; GO:0030424; GO:0043025; GO:0030425	8.644e-09	6.198e-07	TRUE	-0.8114	2362	2509	2291	1394	1539	1109	84.8	71.56	75.58	26.16	63.37	19.33	21.86	171	183.1	168	104.6	116.4	82.22	5.553	4.656	4.998	1.81	4.288	1.341	1.476	green
ENSMUSG00000024989	ENSMUST00000096096; ENSMUST00000116506; ENSMUST00000169673	Cep55	protein_coding	+	19	protein_coding	centrosomal protein 55 [Source:MGI Symbol;Acc:MGI:1921357]	38055025	38074425	0.44	2195	GO:0007049; GO:0051301; GO:0045184; GO:0000281; GO:0000920	GO:0005515	GO:0045171; GO:0005737; GO:0005886; GO:0016020; GO:0005856; GO:0005813; GO:0005815; GO:0005814; GO:0030496; GO:0032154; GO:0090543	9.055e-09	6.453e-07	TRUE	-0.9729	478.9	494.2	476.2	236.6	269.2	213.2	5.848	6.118	5.238	4.537	7.407	5.087	4.099	20.89	21.72	21.03	10.69	12.27	9.522	0.2307	0.2397	0.2086	0.189	0.3019	0.2125	0.1667	green
ENSMUSG00000029778	ENSMUST00000070736; ENSMUST00000070756; ENSMUST00000165786; ENSMUST00000165857; ENSMUST00000166962; ENSMUST00000167234; ENSMUST00000167484; ENSMUST00000172084	Adcyap1r1	protein_coding	+	6	protein_coding	adenylate cyclase activating polypeptide 1 receptor 1 [Source:MGI Symbol;Acc:MGI:108449]	55451978	55501451	0.5599	2166	GO:0007186; GO:0007165; GO:0007275; GO:0007166; GO:0007283; GO:0030154; GO:0007202; GO:0010524; GO:0019933; GO:0030819; GO:0032355; GO:0033555; GO:0042493; GO:0045471; GO:0046545; GO:0051057; GO:0060548; GO:0060732	GO:0005515; GO:0004871; GO:0004930; GO:0004888; GO:0004999; GO:0008179; GO:0030306; GO:0042923	GO:0016020; GO:0016021; GO:0005886; GO:0043235; GO:0005737; GO:0005768; GO:0005791; GO:0005901; GO:0005923; GO:0009986; GO:0043005	9.127e-09	6.466e-07	TRUE	1.21	143.4	95.6	121.1	304.1	206.2	359.9	80.91	91.64	116.5	188.7	128.4	209.6	210.4	6.337	4.259	5.422	13.92	9.521	16.29	3.234	3.639	4.702	7.968	5.303	8.872	8.67	orange
ENSMUSG00000036885	ENSMUST00000079300; ENSMUST00000159746; ENSMUST00000161057; ENSMUST00000161493; ENSMUST00000163008; ENSMUST00000192138	Arhgef26	protein_coding	+	3	protein_coding	Rho guanine nucleotide exchange factor (GEF) 26 [Source:MGI Symbol;Acc:MGI:1918053]	62338344	62462221	0.4657	2271	GO:0043547; GO:0035023; GO:0001886; GO:0097178	GO:0003674; GO:0005089	GO:0005575	9.41e-09	6.627e-07	TRUE	-0.8543	807.4	904.8	834.3	540.7	465.1	381.7	1007	1118	976.2	744.8	844.4	662.4	1004	34.04	38.44	35.61	23.61	20.49	16.48	38.38	42.34	37.58	29.99	33.26	26.74	39.47	cyan
ENSMUSG00000030616	ENSMUST00000098310; ENSMUST00000107210; ENSMUST00000107211; ENSMUST00000189194; ENSMUST00000190365; ENSMUST00000190731; ENSMUST00000190837; ENSMUST00000207064; ENSMUST00000207431; ENSMUST00000207455; ENSMUST00000207578; ENSMUST00000207629; ENSMUST00000207872; ENSMUST00000207928; ENSMUST00000208486; ENSMUST00000208580; ENSMUST00000208720; ENSMUST00000208809; ENSMUST00000209188	Sytl2	protein_coding	+	7	protein_coding	synaptotagmin-like 2 [Source:MGI Symbol;Acc:MGI:1933366]	90302252	90410719	0.4509	2506	GO:0006886; GO:0006887; GO:0010923; GO:0072659; GO:0006904; GO:0006906; GO:0070257	GO:0005515; GO:0017137; GO:0005546; GO:0005509; GO:0001786; GO:0019902; GO:0005544; GO:0019905; GO:0030276; GO:0042043	GO:0016020; GO:0005886; GO:0005737; GO:0070382; GO:0042470; GO:0033162; GO:0019897	9.546e-09	6.684e-07	TRUE	-0.9323	565.5	548.5	603.6	238.5	327.1	315.3	156	142.3	166.9	122.8	111.1	117	162.6	21.6	21.12	23.35	9.436	13.06	12.33	5.388	4.882	5.822	4.481	3.966	4.281	5.79	yellow
ENSMUSG00000021268	ENSMUST00000124106; ENSMUST00000126289; ENSMUST00000128178; ENSMUST00000128458; ENSMUST00000129245; ENSMUST00000143272; ENSMUST00000143836; ENSMUST00000143847; ENSMUST00000146701; ENSMUST00000150851; ENSMUST00000166636	Meg3	long_noncoding	+	12	lincRNA	maternally expressed 3 [Source:MGI Symbol;Acc:MGI:1202886]	109541001	109571726	0.5593	2703				9.677e-09	6.736e-07	TRUE	0.7904	1463	1464	1476	2431	2688	2473	874.9	925.6	976.2	1455	1558	1548	1499	51.81	52.26	52.93	89.18	99.49	89.69	28.02	29.45	31.57	49.23	51.56	52.52	49.48	orange
ENSMUSG00000035093	ENSMUST00000053699; ENSMUST00000136450; ENSMUST00000139944	Secisbp2l	protein_coding	-	2	protein_coding	SECIS binding protein 2-like [Source:MGI Symbol;Acc:MGI:1917604]	125736986	125782870	0.4456	3231		GO:0003723		9.873e-09	6.832e-07	TRUE	-0.8003	2862	3119	3184	1773	1642	1813	31700	36610	32340	27860	27050	24610	27940	84.81	93.14	95.52	54.4	50.85	55	849.3	974.6	875	788.6	749.1	698.3	771.8	blue
ENSMUSG00000021367	ENSMUST00000021796	Edn1	protein_coding	+	13	protein_coding	endothelin 1 [Source:MGI Symbol;Acc:MGI:95283]	42301476	42307990	0.4614	2139	GO:0045944; GO:0007186; GO:0000122; GO:0001701; GO:0007204; GO:0015758; GO:0006885; GO:0007507; GO:0051091; GO:0001501; GO:0019229; GO:0008284; GO:0045793; GO:0007166; GO:0001666; GO:0014032; GO:0007205; GO:0014824; GO:0048514; GO:0010460; GO:0043507; GO:0019722; GO:0050880; GO:0030335; GO:0014065; GO:0007589; GO:0010870; GO:0001516; GO:0043406; GO:0007585; GO:0009953; GO:0007267; GO:0008217; GO:…	GO:0005515; GO:0005102; GO:0005125; GO:0005179; GO:0031707; GO:0031708	GO:0005576; GO:0005615; GO:0005737; GO:0033093; GO:0045178; GO:0048237	1.007e-08	6.928e-07	TRUE	1.307	67.7	100.6	162.2	233.7	396.1	224.1	214.4	254.8	232	196.7	255.1	162.8	150.3	3.03	4.54	7.352	10.83	18.53	10.27	8.679	10.25	9.481	8.41	10.67	6.978	6.271	orange
ENSMUSG00000026825	ENSMUST00000078352; ENSMUST00000091089; ENSMUST00000113350; ENSMUST00000113352; ENSMUST00000113365; ENSMUST00000129156; ENSMUST00000139238; ENSMUST00000139291; ENSMUST00000139624; ENSMUST00000141633; ENSMUST00000145885; ENSMUST00000155269; ENSMUST00000156866; ENSMUST00000201433; ENSMUST00000201440; ENSMUST00000201494; ENSMUST00000202578	Dnm1	protein_coding	-	2	protein_coding	dynamin 1 [Source:MGI Symbol;Acc:MGI:107384]	32308471	32353338	0.6041	2147	GO:0007032; GO:0072583; GO:0007605; GO:0006897; GO:0006898; GO:1901998; GO:0008344; GO:0051262; GO:0061025; GO:0000266; GO:0003374; GO:0016185; GO:0051932	GO:0016787; GO:0005515; GO:0000166; GO:0003723; GO:0003924; GO:0005525; GO:0046983; GO:0042802; GO:0019901; GO:0008017	GO:0005737; GO:0070062; GO:0005874; GO:0005856; GO:0001917; GO:0031966; GO:0043209; GO:0030117	1.06e-08	7.25e-07	TRUE	0.8334	538.6	465	446.7	843.9	932	815	511.7	512.3	494.4	772.1	702.8	763.1	504.2	24.02	20.9	20.17	38.97	43.42	37.22	20.63	20.52	20.13	32.88	29.29	32.59	20.96	orange
ENSMUSG00000019997	ENSMUST00000020171; ENSMUST00000129142; ENSMUST00000176228	Ctgf	protein_coding	+	10	protein_coding	connective tissue growth factor [Source:MGI Symbol;Acc:MGI:95537]	24595442	24598683	0.5592	1744	GO:0007155; GO:0010629; GO:0016477; GO:0001503; GO:0007160; GO:0001558; GO:0046330; GO:0008543; GO:0072593; GO:0051496; GO:0030154; GO:0030324; GO:0007229; GO:0070374; GO:0001894; GO:0001525; GO:0001502; GO:0045597; GO:0035988; GO:0071897; GO:0001934; GO:0007568; GO:0008284; GO:0009749; GO:0010628; GO:0010942; GO:0014070; GO:0032330; GO:0032355; GO:0032967; GO:0034059; GO:0035556; GO:0043200; GO:…	GO:0008201; GO:0008022; GO:0005520; GO:0005178; GO:0001968; GO:0008083	GO:0005576; GO:0005794; GO:0005578; GO:0043231; GO:0005615; GO:0005801; GO:0005829; GO:0005938; GO:0048471	1.109e-08	7.545e-07	TRUE	0.8881	693.9	764.9	1023	1384	2045	1159	1123	1067	1182	985.9	1195	938.1	822.5	38.09	42.32	56.86	78.66	117.3	65.16	55.74	52.64	59.25	51.69	61.3	49.32	42.09	orange
ENSMUSG00000021256	ENSMUST00000021681	Vash1	protein_coding	+	12	protein_coding	vasohibin 1 [Source:MGI Symbol;Acc:MGI:2442543]	86678700	86692091	0.6222	2599	GO:0016525; GO:0010628; GO:0007049; GO:0009611; GO:0060716; GO:0060674; GO:0045765; GO:0001525; GO:2000772; GO:0001937; GO:0043537; GO:0010596; GO:0007050; GO:1901491	GO:0003674	GO:0005615; GO:0005737; GO:0005576; GO:0005783; GO:0045177	1.117e-08	7.554e-07	TRUE	-1.011	472.9	386.5	387.7	200.8	189.1	211.2	201.8	192.9	124.9	130.8	169.5	168.9	172.2	17.42	14.35	14.46	7.662	7.279	7.967	6.721	6.382	4.201	4.601	5.836	5.958	5.912	red
ENSMUSG00000025407	ENSMUST00000026474; ENSMUST00000218236; ENSMUST00000218451; ENSMUST00000219671; ENSMUST00000219808	Gli1	protein_coding	-	10	protein_coding	GLI-Kruppel family member GLI1 [Source:MGI Symbol;Acc:MGI:95727]	127329882	127341974	0.5637	1505	GO:0006355; GO:0007275; GO:0045944; GO:0007283; GO:0006351; GO:0001649; GO:0045893; GO:0007224; GO:0008284; GO:0009611; GO:0030154; GO:0060070; GO:0090090; GO:0045880; GO:0030324; GO:0007165; GO:0030335; GO:0021983; GO:0009953; GO:0045740; GO:0009954; GO:0097421; GO:0007418; GO:0009913; GO:0021696; GO:0021938; GO:0045667; GO:0060032; GO:2000345	GO:0046872; GO:0003677; GO:0003676; GO:0005515; GO:0003682; GO:0000978; GO:0000977; GO:0043565; GO:0044212; GO:0008017; GO:0003705	GO:0005634; GO:0005654; GO:0005829; GO:0005737; GO:0005929; GO:0097542; GO:0005930	1.189e-08	7.995e-07	TRUE	0.941	278.7	252.6	311.8	467.3	626.2	542.4	473.7	620.5	678.1	964.3	764.6	1006	669.5	17.73	16.2	20.08	30.79	41.62	35.33	27.25	35.46	39.39	58.59	45.45	61.3	39.7	orange
ENSMUSG00000046711	ENSMUST00000114888; ENSMUST00000117254; ENSMUST00000117600; ENSMUST00000118570; ENSMUST00000118599; ENSMUST00000119486	Hmga1	protein_coding	+	17	protein_coding	high mobility group AT-hook 1 [Source:MGI Symbol;Acc:MGI:96160]	27556620	27563674	0.6206	1331	GO:0006355; GO:0006366; GO:0007283; GO:0006351; GO:0045892; GO:0008285; GO:0045893; GO:0045944; GO:0006284; GO:0035986; GO:0090402; GO:2000774	GO:0003677; GO:0001077; GO:0008134; GO:0019899; GO:0030374; GO:0001158; GO:0003680; GO:0003906; GO:0042974; GO:0042975; GO:0046965; GO:0051575; GO:0001205; GO:0003682	GO:0005634; GO:0005694; GO:0005925; GO:0000785; GO:0035985; GO:0090575	1.296e-08	8.663e-07	TRUE	0.802	8225	7965	6613	13480	13540	12520	178.5	151.7	170.7	157.9	260.4	238	248.7	591.7	577.5	481.7	1004	1017	922	11.61	9.802	11.21	10.85	17.5	16.4	16.67	green
ENSMUSG00000047534	ENSMUST00000052201; ENSMUST00000124201; ENSMUST00000131753; ENSMUST00000140391; ENSMUST00000141456; ENSMUST00000149986; ENSMUST00000221296; ENSMUST00000222244	Mis18bp1	protein_coding	-	12	protein_coding	MIS18 binding protein 1 [Source:MGI Symbol;Acc:MGI:2145099]	65132734	65172604	0.3817	2108	GO:0007049; GO:0051301	GO:0003677; GO:0005515	GO:0005634; GO:0005694; GO:0000775; GO:0000778	1.305e-08	8.674e-07	TRUE	-0.961	474.9	443.8	580.5	254.9	222.3	276.6	3.899	12.22	4.199	26.16	20.57	10.17	9.564	21.57	20.32	26.69	11.99	10.55	12.87	0.1601	0.4985	0.1741	1.135	0.8732	0.4425	0.4049	green
ENSMUSG00000063297	ENSMUST00000082373; ENSMUST00000206923	Luzp2	protein_coding	+	7	protein_coding	leucine zipper protein 2 [Source:MGI Symbol;Acc:MGI:1889615]	54835498	55268885	0.4228	3408	GO:0008150	GO:0003674	GO:0005575; GO:0005576	1.381e-08	9.135e-07	TRUE	-1.09	784.5	473	509.9	182.5	425.1	196.3	348	400.6	417.8	242.2	246.9	406	215.9	22.04	13.39	14.5	5.309	12.48	5.648	8.839	10.11	10.72	6.499	6.481	10.92	5.653	red
ENSMUSG00000059895	ENSMUST00000053232; ENSMUST00000163582; ENSMUST00000165541; ENSMUST00000167582	Ptp4a3	protein_coding	+	15	protein_coding	protein tyrosine phosphatase 4a3 [Source:MGI Symbol;Acc:MGI:1277098]	73723145	73758766	0.5432	3399	GO:0006470; GO:0016311; GO:0035335; GO:0006355; GO:0007219; GO:0043542; GO:1901224; GO:0043117; GO:1900746; GO:1904951	GO:0016787; GO:0004721; GO:0004725; GO:0016791; GO:0008138	GO:0016020; GO:0005886; GO:0005634; GO:0005737; GO:0005768; GO:0005769	1.405e-08	9.241e-07	TRUE	1.045	167.2	231.5	193.8	382.4	522.2	339.1	218.3	170.2	186.6	266.1	290.5	219.8	252.8	4.711	6.571	5.528	11.15	15.37	9.781	5.559	4.306	4.798	7.158	7.647	5.929	6.637	orange
ENSMUSG00000041479	ENSMUST00000035351; ENSMUST00000119693; ENSMUST00000147298	Syt15	protein_coding	+	14	protein_coding	synaptotagmin XV [Source:MGI Symbol;Acc:MGI:2442166]	34219595	34230421	0.5515	2293	GO:0006906; GO:0048791; GO:0017158	GO:0005509; GO:0005544; GO:0019905; GO:0030276	GO:0016020; GO:0016021; GO:0045202; GO:0098793; GO:0005886; GO:0019898	1.444e-08	9.438e-07	TRUE	1.144	113.5	151	166.4	297.4	423	259	126.7	76.22	106	95.52	77.36	139.4	117.5	4.74	6.354	7.037	12.86	18.45	11.07	4.784	2.859	4.042	3.809	3.018	5.574	4.573	orange
ENSMUSG00000027360	ENSMUST00000028838; ENSMUST00000124396; ENSMUST00000132382; ENSMUST00000138752; ENSMUST00000148591	Hdc	protein_coding	-	2	protein_coding	histidine decarboxylase [Source:MGI Symbol;Acc:MGI:96062]	126593667	126619299	0.5132	1678	GO:0006520; GO:0019752; GO:0042423; GO:0001694; GO:0006548	GO:0003824; GO:0030170; GO:0016831; GO:0016829; GO:0004398		1.451e-08	9.438e-07	TRUE	1.972	11.95	3.019	7.374	60.83	65.59	45.61	6.823	20.07	3.149	46.62	32.1	25.44	47.82	0.6816	0.1736	0.426	3.594	3.91	2.665	0.352	1.029	0.1641	2.541	1.711	1.39	2.544	orange
ENSMUSG00000032218	ENSMUST00000034742	Ccnb2	protein_coding	-	9	protein_coding	cyclin B2 [Source:MGI Symbol;Acc:MGI:88311]	70407692	70421547	0.4931	1531	GO:0001701; GO:0007049; GO:0051301; GO:0040007; GO:0048538; GO:0043029	GO:0045296	GO:0005634; GO:0005829; GO:0015630; GO:0016020; GO:0005813	1.505e-08	9.736e-07	TRUE	-0.8961	555.5	571.6	648.9	326.4	321.2	288.5	8.772	7.855	11.55	9.097	5.761	9.157	8.198	34.74	36.03	41.09	21.13	20.98	18.48	0.496	0.4412	0.6593	0.5433	0.3366	0.5484	0.4779	green
ENSMUSG00000022346	ENSMUST00000022971; ENSMUST00000159327; ENSMUST00000159338; ENSMUST00000160009; ENSMUST00000161976; ENSMUST00000167731; ENSMUST00000188482; ENSMUST00000191178	Myc	protein_coding	+	15	protein_coding	myelocytomatosis oncogene [Source:MGI Symbol;Acc:MGI:97250]	61985391	61990374	0.5598	1694	GO:0006355; GO:0000122; GO:0000320; GO:0001541; GO:0001701; GO:0002082; GO:0006006; GO:0006351; GO:0006352; GO:0006366; GO:0006848; GO:0006865; GO:0007007; GO:0007346; GO:0008283; GO:0008284; GO:0009611; GO:0009812; GO:0010629; GO:0010918; GO:0014911; GO:0019087; GO:0021854; GO:0030728; GO:0032355; GO:0032869; GO:0035690; GO:0036120; GO:0043388; GO:0044330; GO:0044344; GO:0044752; GO:0045023; GO:…	GO:0003700; GO:0046983; GO:0003677; GO:0003690; GO:0008134; GO:0043565; GO:0046982; GO:0005515; GO:0000978; GO:0001077; GO:0000979; GO:0032403; GO:0033613; GO:0070888; GO:0070491; GO:0031625; GO:0000987	GO:0005634; GO:0005739; GO:0005730; GO:0005737; GO:0005654; GO:0016604; GO:0043234; GO:0030424; GO:0048471; GO:0005819; GO:0005719	1.769e-08	1.136e-06	TRUE	0.811	561.5	509.2	471.9	813	957.5	942	90.65	100.4	98.68	104.6	132.5	124.1	151.7	31.73	29.01	27.01	47.58	56.54	54.52	4.632	5.095	5.092	5.646	6.997	6.719	7.991	yellow
ENSMUSG00000005951	ENSMUST00000006105; ENSMUST00000131927	Shpk	protein_coding	+	11	protein_coding	sedoheptulokinase [Source:MGI Symbol;Acc:MGI:1921887]	73199460	73224511	0.5353	2832	GO:0005975; GO:0016310; GO:0071222; GO:0071353; GO:0050727; GO:0043030; GO:0035963; GO:0009052	GO:0016740; GO:0000166; GO:0005524; GO:0016301; GO:0016773; GO:0050277	GO:0005737	1.776e-08	1.136e-06	TRUE	-0.9846	438	425.7	402.4	227.9	185.7	209.2	548.8	612.7	582.6	276.3	211.5	184.2	199.5	14.81	14.5	13.77	7.978	6.56	7.243	16.77	18.61	17.98	8.922	6.682	5.962	6.287	red
ENSMUSG00000032854	ENSMUST00000057944; ENSMUST00000196481; ENSMUST00000198610	Ugt8a	protein_coding	-	3	protein_coding	UDP galactosyltransferase 8A [Source:MGI Symbol;Acc:MGI:109522]	125865271	125938619	0.4086	2932	GO:0008152; GO:0006629; GO:0006665; GO:0002175; GO:0007010; GO:0030913; GO:0048812; GO:0042552; GO:0006682; GO:0009247	GO:0016740; GO:0016757; GO:0016758; GO:0015020; GO:0008120; GO:0047263; GO:0008489	GO:0016020; GO:0016021; GO:0043231	1.793e-08	1.141e-06	TRUE	-0.868	653.1	767.9	650	432.6	319.5	364.9	8639	10530	9355	10260	10790	8976	10480	21.33	25.27	21.49	14.63	10.9	12.2	255.1	308.9	278.9	319.9	329.2	280.7	318.9	blue
ENSMUSG00000110631	ENSMUST00000212158; ENSMUST00000212899	Gm45836	long_noncoding	+	8	lincRNA	predicted gene 45836 [Source:MGI Symbol;Acc:MGI:5804951]	121833247	121841178	0.5198	3425				1.858e-08	1.176e-06	TRUE	-0.9461	5014	6424	10150	3722	4680	2750	174.9	324.4	217.6	528.4	367.3	251.3	341.8	140.2	181	287.4	107.7	136.7	78.72	4.42	8.146	5.555	14.11	9.595	6.726	8.907	green
ENSMUSG00000040428	ENSMUST00000051810; ENSMUST00000209517; ENSMUST00000210480; ENSMUST00000210797; ENSMUST00000211106; ENSMUST00000211155; ENSMUST00000211227; ENSMUST00000211348; ENSMUST00000211794; ENSMUST00000211797	Plekha4	protein_coding	+	7	protein_coding	pleckstrin homology domain containing, family A (phosphoinositide binding specific) member 4 [Source:MGI Symbol;Acc:MGI:1916467]	45526330	45554229	0.575	1742				1.985e-08	1.25e-06	TRUE	-0.9013	1066	2170	1582	977.1	953.3	618.7	18780	19050	18550	16060	18200	15570	17700	58.6	120.2	88.05	55.61	54.74	34.82	933.4	940.7	930.9	842.9	934.5	819.5	907.1	blue
ENSMUSG00000036693	ENSMUST00000041364; ENSMUST00000152393; ENSMUST00000201897	Nop14	protein_coding	-	5	protein_coding	NOP14 nucleolar protein [Source:MGI Symbol;Acc:MGI:1922666]	34638536	34660148	0.4774	1184	GO:0006364; GO:0042254; GO:0030490; GO:0042274	GO:0003723; GO:0019899; GO:0030515	GO:0005634; GO:0016020; GO:0005730; GO:0032040; GO:0030692	2e-08	1.25e-06	TRUE	0.8394	477.9	394.5	380.3	705.8	797.4	747.6	592.6	597.8	719.1	718.7	679	572.8	710.3	38.64	32.15	31.14	59.11	67.37	61.91	43.33	43.42	53.09	55.5	51.3	44.36	53.55	orange
ENSMUSG00000045973	ENSMUST00000107796; ENSMUST00000116341; ENSMUST00000132815; ENSMUST00000134714; ENSMUST00000151516; ENSMUST00000153904	Slc25a51	protein_coding	-	4	protein_coding	solute carrier family 25, member 51 [Source:MGI Symbol;Acc:MGI:2684984]	45395923	45408766	0.5064	2066	GO:0006810; GO:0055085; GO:0006839	GO:0022857	GO:0016020; GO:0016021; GO:0005739; GO:0005743	2.005e-08	1.25e-06	TRUE	-0.7677	2380	2287	2408	1331	1480	1310	1040	992.4	1041	885	952.1	761.7	870.9	110.3	106.8	113	63.89	71.64	62.18	43.6	41.31	44.03	39.17	41.23	33.8	37.63	red
ENSMUSG00000069682	ENSMUST00000092620; ENSMUST00000168697; ENSMUST00000217340	Gm10275	pseudogene	-	10	transcribed_processed_pseudogene	predicted pseudogene 10275 [Source:MGI Symbol;Acc:MGI:3704354]	29698746	29699380	0.5192	498				2.141e-08	1.327e-06	TRUE	0.8045	4580	5496	5098	8790	9841	7738	1868	1973	2125	4067	4585	4030	3877	880	1064	991.7	1749	1976	1522	324.5	340.6	372.7	746.3	823.2	741.5	694.5	orange
ENSMUSG00000022322	ENSMUST00000022945; ENSMUST00000207262; ENSMUST00000207665; ENSMUST00000207725; ENSMUST00000207876; ENSMUST00000208381; ENSMUST00000208856	Shcbp1	protein_coding	-	8	protein_coding	Shc SH2-domain binding protein 1 [Source:MGI Symbol;Acc:MGI:1338802]	4735976	4779567	0.4043	1602	GO:0008543; GO:2000177	GO:0005515; GO:0042169	GO:0005575; GO:0005737; GO:0005856; GO:0005819; GO:0030496	2.215e-08	1.366e-06	TRUE	-1.013	449.3	333.2	512.8	219.3	232.6	171.8	16.76	11.81	23	22.47	9.67	8.832	11.05	26.85	20.07	31.03	13.57	14.52	10.51	0.9054	0.6339	1.255	1.283	0.54	0.5055	0.6158	green
ENSMUSG00000032399	ENSMUST00000034966; ENSMUST00000213760; ENSMUST00000217055	Rpl4	protein_coding	+	9	protein_coding	ribosomal protein L4 [Source:MGI Symbol;Acc:MGI:1915141]	64173375	64178666	0.4794	996	GO:0006412	GO:0005515; GO:0003735; GO:0003723	GO:0005634; GO:0005737; GO:0005840; GO:0005925; GO:0016020; GO:0070062; GO:0022625; GO:0005730; GO:0030529	2.368e-08	1.453e-06	TRUE	0.7774	8066	8776	9113	14600	15340	14350	7074	6661	7160	14210	14600	13680	14080	774.8	849.6	886.4	1452	1540	1412	614.5	574.7	628	1304	1311	1259	1260	orange
ENSMUSG00000028551	ENSMUST00000063531; ENSMUST00000097921	Cdkn2c	protein_coding	-	4	protein_coding	cyclin-dependent kinase inhibitor 2C (p18, inhibits CDK4) [Source:MGI Symbol;Acc:MGI:105388]	109660876	109667189	0.514	1788	GO:0000082; GO:0007049; GO:0030308; GO:0008285; GO:0007050; GO:0000079; GO:0045736; GO:0042326; GO:0048709	GO:0019901; GO:0004861	GO:0005634; GO:0005737	2.627e-08	1.597e-06	TRUE	-0.8984	549.5	602.8	559.4	365.9	253.9	281.6	134.5	84.65	141.7	103.5	103.7	88.52	64.22	29.43	32.53	30.33	20.29	14.2	15.44	6.513	4.072	6.928	5.292	5.189	4.539	3.205	yellow
ENSMUSG00000079092	ENSMUST00000110594; ENSMUST00000220558; ENSMUST00000221612; ENSMUST00000221627; ENSMUST00000223124	Prl2c2	protein_coding	-	13	protein_coding	prolactin family 2, subfamily c, member 2 [Source:MGI Symbol;Acc:MGI:97618]	12996125	13005383	0.3958	534	GO:0045944; GO:0002052; GO:0002040; GO:0045766; GO:0045662; GO:0043536; GO:0031346; GO:0032534	GO:0005515; GO:0005179; GO:0008083	GO:0005576; GO:0005615; GO:0005783	2.63e-08	1.597e-06	TRUE	-1.864	100.8	40.45	129.5	26.33	18.61	8.25	0.9747	0	0	0	0	0	0	18.05	7.301	23.48	4.883	3.481	1.513	0.1578	0	0	0	0	0	0	yellow
ENSMUSG00000030867	ENSMUST00000033154; ENSMUST00000205901; ENSMUST00000206470	Plk1	protein_coding	+	7	protein_coding	polo-like kinase 1 [Source:MGI Symbol;Acc:MGI:97621]	122159439	122169873	0.5628	1168	GO:0006468; GO:0016310; GO:0043066; GO:0051443; GO:0000122; GO:0007049; GO:0051301; GO:0016567; GO:0001578; GO:0010800; GO:0045862; GO:0032436; GO:0045184; GO:0000278; GO:0007094; GO:0000281; GO:1901673; GO:0018105; GO:0007346; GO:0043393; GO:1904668; GO:0051081; GO:0000086; GO:0031572; GO:0031648; GO:0000070; GO:0045736; GO:0030071; GO:0070194; GO:0071168; GO:0016321; GO:0045143; GO:0000910; GO:…	GO:0004672; GO:0005524; GO:0016740; GO:0005515; GO:0000166; GO:0016301; GO:0004674; GO:0019901; GO:0008017; GO:0000287; GO:0010997	GO:0005634; GO:0015630; GO:0005737; GO:0005694; GO:0005856; GO:0000922; GO:0005813; GO:0005876; GO:0005815; GO:0000785; GO:0005819; GO:0030496; GO:0000775; GO:0000780; GO:0000776; GO:0051233; GO:0000777; GO:0000795; GO:0000942	2.643e-08	1.597e-06	TRUE	-0.863	727.7	802.1	624.7	418.1	437.9	306.4	25.34	17.45	27.29	15.92	13.99	17.3	12.3	59.65	66.27	51.85	35.49	37.5	25.72	1.878	1.285	2.043	1.246	1.072	1.358	0.9396	green
ENSMUSG00000005611	ENSMUST00000005751; ENSMUST00000125758; ENSMUST00000127935; ENSMUST00000135590; ENSMUST00000142368; ENSMUST00000149923; ENSMUST00000154466	Mrvi1	protein_coding	-	7	protein_coding	MRV integration site 1 [Source:MGI Symbol;Acc:MGI:1338023]	110868266	110982461	0.5463	2836	GO:0019934; GO:0060087; GO:0045986	GO:0005515	GO:0016020; GO:0016021; GO:0005737; GO:0016529; GO:0048471	2.745e-08	1.65e-06	TRUE	1.461	43.8	44.27	46.35	129.4	128.6	161.6	138.4	111.7	126	118.3	169.5	141.4	103.8	1.479	1.506	1.584	4.524	4.537	5.588	4.225	3.387	3.883	3.813	5.348	4.572	3.267	orange
ENSMUSG00000040204	ENSMUST00000045802; ENSMUST00000130308; ENSMUST00000153841	Pclaf	protein_coding	+	9	protein_coding	PCNA clamp associated factor [Source:MGI Symbol;Acc:MGI:1915276]	65890237	65903266	0.4145	1800	GO:0006974; GO:0006281; GO:0051726; GO:0006260; GO:0009411; GO:0019985; GO:0007098	GO:0003682	GO:0005634; GO:0048471; GO:0005737; GO:0005813	2.767e-08	1.655e-06	TRUE	-0.8459	757.6	620	873.3	407.5	443.8	381.7	5.848	0.8727	3.16	5.686	15.95	6.105	5.465	40.3	33.23	47.03	22.44	24.66	20.79	0.2813	0.0417	0.1534	0.2888	0.7927	0.311	0.271	green
ENSMUSG00000033031	ENSMUST00000048374; ENSMUST00000117994; ENSMUST00000123975; ENSMUST00000125278; ENSMUST00000127995; ENSMUST00000130080; ENSMUST00000133754; ENSMUST00000149004	C330027C09Rik	protein_coding	+	16	protein_coding	RIKEN cDNA C330027C09 gene [Source:MGI Symbol;Acc:MGI:2146335]	48994185	49019709	0.382	1878	GO:0007283; GO:0098609; GO:2000179	GO:0045296; GO:0098641	GO:0016020; GO:0016021; GO:0005829; GO:0005737; GO:0005886; GO:0005913	2.82e-08	1.678e-06	TRUE	-0.9064	499.8	502.2	560.4	258.8	295.6	260.8	20.46	14.85	37.79	17.07	11.51	16.29	16.41	25.48	25.8	28.93	13.66	15.75	13.61	0.9431	0.6798	1.759	0.831	0.5485	0.7953	0.7798	green
ENSMUSG00000018470	ENSMUST00000018614; ENSMUST00000134561; ENSMUST00000142328	Kcnab3	protein_coding	+	11	protein_coding	potassium voltage-gated channel, shaker-related subfamily, beta member 3 [Source:MGI Symbol;Acc:MGI:1336208]	69326258	69333042	0.5322	1805	GO:0006813; GO:0034765; GO:0071805	GO:0005249	GO:0016021; GO:0005737	2.863e-08	1.695e-06	TRUE	-1.519	110.5	148.9	120.1	32.83	39.19	40.64	0	2.618	4.188	2.274	2.469	1.017	6.831	5.861	7.963	6.45	1.803	2.172	2.208	0	0.1248	0.2028	0.1152	0.1224	0.05168	0.3378	yellow
ENSMUSG00000022483	ENSMUST00000023123; ENSMUST00000088355; ENSMUST00000127879; ENSMUST00000128547; ENSMUST00000131560; ENSMUST00000131910; ENSMUST00000133488; ENSMUST00000139246; ENSMUST00000140064	Col2a1	protein_coding	-	15	protein_coding	collagen, type II, alpha 1 [Source:MGI Symbol;Acc:MGI:88452]	97975602	98004695	0.6125	1601	GO:0010468; GO:0042472; GO:0048705; GO:0060021; GO:0007605; GO:0002062; GO:0048839; GO:0001501; GO:0060348; GO:0003007; GO:0035108; GO:0030199; GO:0007601; GO:0001894; GO:0071773; GO:0001502; GO:0007417; GO:2001240; GO:0001503; GO:0001958; GO:0051216; GO:0060351; GO:0006029; GO:0060272; GO:0030903; GO:0060174; GO:0071599	GO:0046872; GO:0005201; GO:0042802; GO:0048407; GO:0042289	GO:0005615; GO:0005737; GO:0005578; GO:0005576; GO:0031012; GO:0005581; GO:0005604; GO:0005585	2.878e-08	1.696e-06	TRUE	0.8253	859.2	650.1	527.8	1457	953.3	1205	85.77	59.35	39.88	167.1	105.3	88.52	46.45	51.38	39.18	31.96	90.23	59.56	73.77	4.638	3.188	2.177	9.546	5.887	5.069	2.59	yellow
ENSMUSG00000112478	ENSMUST00000217920; ENSMUST00000219259	AC153370.2	long_noncoding	-	10	lincRNA		17318085	17323228	0.5137	2452				2.985e-08	1.75e-06	TRUE	-0.9027	580.3	549.1	816.1	382.8	365.8	274.9	16.95	39.47	21.64	91.31	55.39	20.43	52.6	22.66	21.61	32.26	15.48	14.92	10.99	0.5984	1.385	0.7717	3.405	2.021	0.764	1.915	yellow
ENSMUSG00000057841	ENSMUST00000081840; ENSMUST00000203816	Rpl32	protein_coding	-	6	protein_coding	ribosomal protein L32 [Source:MGI Symbol;Acc:MGI:98038]	115805505	115808747	0.5112	711	GO:0006412	GO:0003735; GO:0003723	GO:0005622; GO:0005840; GO:0030529; GO:0022625; GO:0016020	3.171e-08	1.833e-06	TRUE	0.7835	3566	3707	3776	6765	6306	5875	2096	1728	1938	3730	4570	3627	3119	479.9	502.7	514.4	942.7	886.6	809.5	255	208.9	238.1	479.3	574.6	467.4	391.3	orange
ENSMUSG00000016933	ENSMUST00000017077; ENSMUST00000103115; ENSMUST00000109462; ENSMUST00000124652; ENSMUST00000129568; ENSMUST00000143997; ENSMUST00000147254; ENSMUST00000151590; ENSMUST00000173061; ENSMUST00000173335; ENSMUST00000173791; ENSMUST00000174885	Plcg1	protein_coding	+	2	protein_coding	phospholipase C, gamma 1 [Source:MGI Symbol;Acc:MGI:97615]	160731300	160775760	0.5451	2284	GO:0007165; GO:0035556; GO:0006629; GO:0016042; GO:0001701; GO:0016477; GO:0009395; GO:0050852; GO:0007173; GO:0010634; GO:0045766; GO:0019722; GO:0043536; GO:0051281; GO:0071364; GO:0002223	GO:0046872; GO:0016787; GO:0005509; GO:0005515; GO:0004871; GO:0004435; GO:0008081; GO:0019901; GO:0035254; GO:0030971; GO:0005168	GO:0005829; GO:0005737; GO:0005886; GO:0005911; GO:0030027; GO:0042995; GO:0001726; GO:0008180; GO:0005622	3.172e-08	1.833e-06	TRUE	0.8628	344.5	320.1	337.1	571.6	682.4	580	506.9	436.4	515.4	694.8	576.9	782.4	534.2	14.44	13.52	14.31	24.81	29.89	24.9	19.21	16.43	19.73	27.82	22.6	31.41	20.88	orange
ENSMUSG00000026083	ENSMUST00000027252; ENSMUST00000192548; ENSMUST00000193151; ENSMUST00000193806; ENSMUST00000195664	Eif5b	protein_coding	+	1	protein_coding	eukaryotic translation initiation factor 5B [Source:MGI Symbol;Acc:MGI:2441772]	37998010	38055579	0.4305	3066	GO:0006412; GO:0006413; GO:0006446	GO:0046872; GO:0016787; GO:0000166; GO:0003723; GO:0003924; GO:0005525; GO:0003743	GO:0005737	3.173e-08	1.833e-06	TRUE	0.7797	2357	2194	2396	3744	4171	3971	2007	1981	2204	2428	2499	2332	2450	73.62	69.05	75.74	121.1	136.1	127	56.67	55.57	62.85	72.4	72.91	69.74	71.31	orange
ENSMUSG00000048572	ENSMUST00000057243	Tmem252	protein_coding	+	19	protein_coding	transmembrane protein 252 [Source:MGI Symbol;Acc:MGI:3583948]	24674008	24679661	0.4764	2462	GO:0008150	GO:0003674	GO:0016020; GO:0016021; GO:0005575	3.213e-08	1.847e-06	TRUE	1.003	258.8	320	435.1	528.2	1027	488.8	36.06	16.58	16.8	37.97	37.03	31.54	9.564	10.07	12.54	17.13	21.27	41.71	19.47	1.268	0.5792	0.5963	1.41	1.346	1.175	0.3467	yellow
ENSMUSG00000057113	ENSMUST00000075641; ENSMUST00000093201; ENSMUST00000101375; ENSMUST00000109354; ENSMUST00000141881; ENSMUST00000146759	Npm1	protein_coding	-	11	protein_coding	nucleophosmin 1 [Source:MGI Symbol;Acc:MGI:106184]	33152287	33163206	0.4014	1037	GO:0006366; GO:0051260; GO:0045944; GO:0006281; GO:0045893; GO:0010629; GO:0043066; GO:0006334; GO:0045860; GO:0008285; GO:0008284; GO:0045727; GO:0050821; GO:0031647; GO:0034644; GO:0051259; GO:0010824; GO:0046599; GO:0007569; GO:0008104; GO:0051092; GO:0031398; GO:0051726; GO:0016049; GO:0042273; GO:1904751; GO:0048025; GO:0006884; GO:0010608; GO:0042274; GO:0031328; GO:0007098; GO:0010826; GO:…	GO:0003677; GO:0003676; GO:0005515; GO:0003723; GO:0042803; GO:0046982; GO:0019901; GO:0042393; GO:0033613; GO:0003713; GO:0001047; GO:0047485; GO:0051059; GO:0051082; GO:0001105; GO:0004860; GO:0043023; GO:0043024; GO:0030957; GO:0019843; GO:0002039; GO:0005524; GO:0005547; GO:0019899; GO:0043422	GO:0005634; GO:0005654; GO:0043234; GO:0005829; GO:0005737; GO:0005925; GO:0016020; GO:0005856; GO:0005730; GO:0016607; GO:0030529; GO:0005813; GO:0005815; GO:0031616; GO:0032993; GO:0015935; GO:0001652; GO:0016363; GO:0015934	3.421e-08	1.957e-06	TRUE	0.788	3759	3614	4453	6897	6397	7074	1640	1622	1663	3541	3665	3535	3533	347.1	336.3	416.3	659.4	617.1	668.8	136.9	134.6	140.2	312.2	316.2	312.5	304.1	orange
ENSMUSG00000028776	ENSMUST00000030560; ENSMUST00000105998; ENSMUST00000105999; ENSMUST00000132545; ENSMUST00000133660; ENSMUST00000145000; ENSMUST00000145774; ENSMUST00000175822; ENSMUST00000175992	Tinagl1	protein_coding	-	4	protein_coding	tubulointerstitial nephritis antigen-like 1 [Source:MGI Symbol;Acc:MGI:2137617]	130164454	130175122	0.5873	1366	GO:0006508; GO:0006955; GO:0006898; GO:0007155	GO:0008234; GO:0005044; GO:0030247; GO:0043236	GO:0005737; GO:0005576; GO:0070062; GO:0031012; GO:0005615	3.651e-08	2.079e-06	TRUE	1.063	133.4	198.3	260.2	440.3	517.1	302.4	809	638	623.5	740.2	703.6	723.4	521.9	9.35	14.01	18.47	31.96	37.87	21.71	51.27	40.17	39.9	49.55	46.08	48.56	34.1	blue
ENSMUSG00000060568	ENSMUST00000122929; ENSMUST00000126198; ENSMUST00000128373; ENSMUST00000156025; ENSMUST00000165874; ENSMUST00000190081	Fam78b	protein_coding	+	1	protein_coding	family with sequence similarity 78, member B [Source:MGI Symbol;Acc:MGI:2443050]	167001417	167091302	0.4994	3580	GO:0008150	GO:0003674	GO:0005575	3.734e-08	2.116e-06	TRUE	-0.9234	484.8	457.9	475.1	225	270.1	234	348	247.8	324.4	371.8	200.8	376.5	218.6	12.97	12.34	12.87	6.231	7.546	6.408	8.414	5.954	7.92	9.498	5.018	9.641	5.45	red
ENSMUSG00000079435	ENSMUST00000113211; ENSMUST00000149857; ENSMUST00000152266; ENSMUST00000169457; ENSMUST00000170828; ENSMUST00000172023	Rpl36a	protein_coding	+	X	protein_coding	ribosomal protein L36A [Source:MGI Symbol;Acc:MGI:1201789]	134585654	134588062	0.4642	611	GO:0008150; GO:0006412	GO:0003674; GO:0003735	GO:0005622; GO:0005737; GO:0005840; GO:0022625; GO:0030529; GO:0005634; GO:0005829; GO:0005886	3.946e-08	2.226e-06	TRUE	0.7733	1311	1460	1662	2473	2850	2237	719.3	693.8	747.4	1402	1643	1432	1387	205.2	230.4	263.4	400.8	466	358.5	101.8	97.55	106.8	209.6	240.4	214.6	202.3	orange
ENSMUSG00000054263	ENSMUST00000067190; ENSMUST00000164529; ENSMUST00000171588	Lifr	protein_coding	+	15	protein_coding	leukemia inhibitory factor receptor [Source:MGI Symbol;Acc:MGI:96788]	7129559	7197489	0.4737	5545	GO:0019221; GO:0008284; GO:0034097; GO:0070120; GO:0048861; GO:0038165	GO:0005515; GO:0004896; GO:0004897; GO:0019838; GO:0004924; GO:0004923; GO:0005127	GO:0016020; GO:0016021; GO:0005886; GO:0005576; GO:0070062; GO:0043235; GO:0005615	4.01e-08	2.252e-06	TRUE	0.8006	525.6	489.1	555.8	757	906.4	1083	1646	1752	1703	1657	1662	1698	1858	9.076	8.511	9.717	13.54	16.35	19.14	25.7	27.17	26.84	27.32	26.81	28.08	29.91	blue
ENSMUSG00000042826	ENSMUST00000011285; ENSMUST00000102585	Fgf11	protein_coding	-	11	protein_coding	fibroblast growth factor 11 [Source:MGI Symbol;Acc:MGI:109167]	69796068	69801857	0.5258	2786		GO:0008083	GO:0005576; GO:0005634	4.185e-08	2.338e-06	TRUE	-1.296	237.9	142.9	194.9	64.69	67.3	84.28	236.9	229.5	202.6	150.1	147.3	116	142.1	8.177	4.95	6.781	2.302	2.416	2.966	7.36	7.086	6.357	4.926	4.731	3.817	4.552	cyan
ENSMUSG00000020717	ENSMUST00000068021; ENSMUST00000080853; ENSMUST00000103069; ENSMUST00000106796; ENSMUST00000124958; ENSMUST00000135481; ENSMUST00000183610; ENSMUST00000184424	Pecam1	protein_coding	-	11	protein_coding	platelet/endothelial cell adhesion molecule 1 [Source:MGI Symbol;Acc:MGI:97537]	106654217	106750628	0.4984	2473	GO:0007155; GO:0007266; GO:0006909; GO:0001886; GO:0001525; GO:0030334; GO:0043542; GO:0042060; GO:0050904; GO:0090673	GO:0005515	GO:0016020; GO:0016021; GO:0005615; GO:0009897; GO:0071944; GO:0005886; GO:0030054; GO:0070062; GO:0045121; GO:0030485	4.225e-08	2.35e-06	TRUE	0.8313	913.1	1104	1405	1684	2643	1748	1230	1111	1223	1198	1157	1257	1126	35.35	43.08	55.06	67.51	106.9	69.3	43.06	38.65	43.24	44.3	41.86	46.61	40.64	orange
ENSMUSG00000056492	ENSMUST00000113599	Adgrf5	protein_coding	+	17	protein_coding	adhesion G protein-coupled receptor F5 [Source:MGI Symbol;Acc:MGI:2182928]	43389466	43459557	0.4707	8535	GO:0007186; GO:0007166; GO:0042593; GO:0045444; GO:0043129; GO:0006112; GO:0019216; GO:0043031; GO:0071073	GO:0003674; GO:0004930; GO:0004888	GO:0016020; GO:0016021; GO:0005886; GO:0009986; GO:0031410; GO:0045177	4.315e-08	2.389e-06	TRUE	0.8438	639.1	757.8	987.1	1104	1893	1279	1613	1586	1535	1623	1648	1572	1653	7.17	8.568	11.21	12.82	22.19	14.69	16.36	15.98	15.72	17.38	17.28	16.89	17.29	orange
ENSMUSG00000033278	ENSMUST00000037974	Ptprm	protein_coding	-	17	protein_coding	protein tyrosine phosphatase, receptor type, M [Source:MGI Symbol;Acc:MGI:102694]	66666848	67354459	0.5125	5569	GO:0007165; GO:0006470; GO:0016311; GO:0035335; GO:0007155; GO:0007156; GO:0042493; GO:0031175; GO:0016525; GO:0031290; GO:0001937; GO:0010596; GO:0010842; GO:0097755	GO:0016787; GO:0004721; GO:0004725; GO:0016791; GO:0042802; GO:0045296; GO:0005001	GO:0016020; GO:0016021; GO:0048471; GO:0005737; GO:0005886; GO:0005911; GO:0030027; GO:0005913	4.428e-08	2.44e-06	TRUE	0.7875	555.5	468	462.5	813	886	872.6	1046	1021	1019	883.5	993.3	911.7	1019	9.55	8.109	8.05	14.47	15.91	15.36	16.26	15.77	16	14.51	15.96	15.01	16.34	orange
ENSMUSG00000057098	ENSMUST00000081265; ENSMUST00000101326; ENSMUST00000109268; ENSMUST00000135993; ENSMUST00000138452; ENSMUST00000140822; ENSMUST00000149997	Ebf1	protein_coding	+	11	protein_coding	early B cell factor 1 [Source:MGI Symbol;Acc:MGI:95275]	44617317	45008091	0.4772	2511	GO:0006355; GO:0006366; GO:0007275; GO:0006351; GO:0045893; GO:0045944	GO:0046872; GO:0003677; GO:0005515; GO:0000978; GO:0001077; GO:0003700; GO:0070742	GO:0005634; GO:0005654	4.62e-08	2.532e-06	TRUE	0.9962	200.1	193.2	205.4	295.5	424.2	497.8	356.7	386.6	399.9	477.6	376.9	757	579.3	7.63	7.425	7.931	11.67	16.9	19.43	12.3	13.24	13.92	17.39	13.43	27.64	20.59	orange
ENSMUSG00000036570	ENSMUST00000039909; ENSMUST00000071697; ENSMUST00000108110; ENSMUST00000205392; ENSMUST00000205439; ENSMUST00000205542; ENSMUST00000205778; ENSMUST00000205807; ENSMUST00000205917; ENSMUST00000206012; ENSMUST00000206030; ENSMUST00000206305; ENSMUST00000206317; ENSMUST00000206328; ENSMUST00000206474; ENSMUST00000206522; ENSMUST00000206860	Fxyd1	protein_coding	-	7	protein_coding	FXYD domain-containing ion transport regulator 1 [Source:MGI Symbol;Acc:MGI:1889273]	31051678	31057199	0.5703	512	GO:0006811; GO:0006810; GO:0034220; GO:1902476; GO:0006821; GO:0086036; GO:2000649; GO:1903278	GO:0005216; GO:0005254; GO:0044325; GO:0017080	GO:0016020; GO:0016021; GO:0034707; GO:0005887; GO:0042383; GO:0005890	4.637e-08	2.532e-06	TRUE	-0.8116	825.3	962.1	982.9	532	620.2	402.6	2528	2377	2301	1346	1361	1448	1675	154.3	181.3	186.1	103	121.1	77.07	427.4	399.3	392.8	240.4	237.8	259.2	291.9	cyan
ENSMUSG00000054072	ENSMUST00000032473; ENSMUST00000066912	Iigp1	protein_coding	+	18	protein_coding	interferon inducible GTPase 1 [Source:MGI Symbol;Acc:MGI:1926259]	60376029	60392627	0.3904	3030	GO:0002376; GO:0045087; GO:0035458; GO:0019221; GO:0010506; GO:0042832; GO:0050829	GO:0016787; GO:0000166; GO:0005525; GO:0003924; GO:0042802; GO:0019003	GO:0016020; GO:0005794; GO:0005634; GO:0005737; GO:0005783; GO:0005789; GO:0031965; GO:0032580; GO:0020005	5.058e-08	2.749e-06	TRUE	1.2	73.67	91.58	138	202.8	275.2	252.8	220.3	202.5	233	288.8	221.4	228.9	206.3	2.328	2.917	4.415	6.635	9.084	8.181	6.294	5.747	6.723	8.716	6.537	6.927	6.077	orange
ENSMUSG00000017493	ENSMUST00000017637; ENSMUST00000123946; ENSMUST00000130530; ENSMUST00000140772; ENSMUST00000177092; ENSMUST00000177105	Igfbp4	protein_coding	+	11	protein_coding	insulin-like growth factor binding protein 4 [Source:MGI Symbol;Acc:MGI:96439]	99041244	99054392	0.5634	1183	GO:0010906; GO:0001558; GO:0043410; GO:0043568; GO:0040008; GO:0044342; GO:0006954	GO:0005520; GO:0019838; GO:0031994; GO:0031995	GO:0005576; GO:0005615	5.31e-08	2.872e-06	TRUE	0.7625	2502	2189	2167	3871	3746	3977	1494	1156	1634	2251	1298	3268	1231	202.5	178.5	177.6	324.4	316.7	329.6	109.3	84.04	120.7	174	98.18	253.3	92.85	orange
ENSMUSG00000040170	ENSMUST00000045902; ENSMUST00000111510; ENSMUST00000143123; ENSMUST00000147617; ENSMUST00000156860; ENSMUST00000194061; ENSMUST00000194197	Fmo2	protein_coding	-	1	protein_coding	flavin containing monooxygenase 2 [Source:MGI Symbol;Acc:MGI:1916776]	162874317	162898726	0.4548	1769	GO:0055114; GO:0006805; GO:0009404; GO:0017144; GO:0006082; GO:0070995; GO:0006739; GO:0072592	GO:0004497; GO:0016491; GO:0050660; GO:0050661; GO:0004499	GO:0016020; GO:0016021; GO:0005783; GO:0005789; GO:0031090; GO:0043231	5.332e-08	2.872e-06	TRUE	1.034	157.3	170.1	296	328.3	499.2	473	1780	1711	2250	2116	1576	2815	1858	8.513	9.277	16.22	18.4	28.23	26.21	87.1	83.2	111.2	109.4	79.7	145.9	93.75	blue
ENSMUSG00000053199	ENSMUST00000065496; ENSMUST00000124907; ENSMUST00000126567; ENSMUST00000130405; ENSMUST00000146509; ENSMUST00000149754	Arhgap20	protein_coding	+	9	protein_coding	Rho GTPase activating protein 20 [Source:MGI Symbol;Acc:MGI:2445175]	51765337	51853856	0.4602	3132	GO:0007165; GO:0043547	GO:0003674; GO:0005096		5.501e-08	2.949e-06	TRUE	-1.137	277.8	265.7	221.2	109.1	128.6	91.23	34.12	49.75	46.19	69.35	51.03	70.21	71.05	8.491	8.186	6.847	3.454	4.109	2.856	0.9429	1.366	1.289	2.025	1.458	2.055	2.025	red
ENSMUSG00000029231	ENSMUST00000000476; ENSMUST00000168162; ENSMUST00000200822; ENSMUST00000201241; ENSMUST00000201711; ENSMUST00000202161; ENSMUST00000202186; ENSMUST00000202681; ENSMUST00000202992	Pdgfra	protein_coding	+	5	protein_coding	platelet derived growth factor receptor, alpha polypeptide [Source:MGI Symbol;Acc:MGI:97530]	75152292	75198215	0.5096	2745	GO:0006468; GO:0007275; GO:0016310; GO:0048015; GO:0007169; GO:0001701; GO:0007204; GO:0006935; GO:0048008; GO:0048705; GO:0060021; GO:0060325; GO:0016477; GO:0071230; GO:0002244; GO:0043552; GO:0030198; GO:0030539; GO:0008284; GO:0046777; GO:0009887; GO:0030324; GO:0033327; GO:0070374; GO:0070527; GO:0042475; GO:0009653; GO:0030335; GO:0048557; GO:0072277; GO:0018108; GO:0045740; GO:0048146; GO:…	GO:0004672; GO:0005524; GO:0016740; GO:0000166; GO:0042803; GO:0016301; GO:0004713; GO:0004714; GO:0032403; GO:0048407; GO:0005161; GO:0005018; GO:0005021; GO:0038085	GO:0016020; GO:0016021; GO:0009897; GO:0005886; GO:0005634; GO:0043234; GO:0005737; GO:0030054; GO:0005887; GO:0009986; GO:0005902; GO:0031226	5.838e-08	3.116e-06	TRUE	0.8789	1151	802.1	718.5	1786	974.6	2163	1362	1573	1446	2487	2223	3099	2521	40.14	28.2	25.37	64.52	35.52	77.24	42.94	49.27	46.06	82.84	72.45	103.5	81.96	orange
ENSMUSG00000022021	ENSMUST00000022599; ENSMUST00000168889	Diaph3	protein_coding	-	14	protein_coding	diaphanous related formin 3 [Source:MGI Symbol;Acc:MGI:1927222]	86655367	87141224	0.4366	4049	GO:0030036; GO:0016043; GO:0007283	GO:0003779; GO:0017048; GO:0045296	GO:0005737; GO:0005829; GO:0005634	5.96e-08	3.167e-06	TRUE	-0.9437	479.8	447.9	360.3	197	212.1	242.9	71.15	108.5	122.8	76.19	57.61	46.81	66.95	11.35	10.67	8.626	4.823	5.241	5.882	1.521	2.305	2.651	1.721	1.273	1.06	1.476	yellow
ENSMUSG00000061477	ENSMUST00000074267; ENSMUST00000220860; ENSMUST00000221871; ENSMUST00000222228; ENSMUST00000222808; ENSMUST00000223153; ENSMUST00000223318	Rps7	protein_coding	-	12	protein_coding	ribosomal protein S7 [Source:MGI Symbol;Acc:MGI:1333818]	28630854	28635953	0.4838	581	GO:0006412; GO:0010628; GO:0001843; GO:0030154; GO:0050821; GO:0006364; GO:2000059; GO:1902255; GO:0042274; GO:1904667	GO:0003735; GO:0003723; GO:0003730; GO:0048027; GO:1990948	GO:0005622; GO:0005634; GO:0043234; GO:0005737; GO:0005840; GO:0005925; GO:0016020; GO:0070062; GO:0031012; GO:0005856; GO:0005730; GO:0030529; GO:0005815; GO:0022627	6.022e-08	3.186e-06	TRUE	0.7407	1622	1454	1387	2659	2319	2459	776.4	759.6	1083	1459	1934	1549	1548	267.2	241.5	231.4	453.7	399.3	414.9	115.7	112.4	162.9	229.6	297.7	244.3	237.8	orange
ENSMUSG00000072674	ENSMUST00000100809; ENSMUST00000183811; ENSMUST00000184142; ENSMUST00000184675	Plac9b	protein_coding	-	14	protein_coding	placenta specific 9b [Source:MGI Symbol;Acc:MGI:3711222]	26167405	26182480	0.5796	590	GO:0008150	GO:0003674	GO:0005575; GO:0005576; GO:0005615	6.166e-08	3.247e-06	TRUE	1.316	53.74	130.4	191.1	166.7	469.1	333	357.5	315.3	689	544.7	639	977.3	549.4	8.721	21.33	31.41	28.01	79.54	55.34	52.46	45.95	102.1	84.43	96.89	151.9	83.11	orange
ENSMUSG00000036181	ENSMUST00000040914	Hist1h1c	protein_coding	+	13	protein_coding	histone cluster 1, H1c [Source:MGI Symbol;Acc:MGI:1931526]	23738808	23740367	0.5506	1560	GO:0000122; GO:0006334; GO:0016584; GO:0006357; GO:0080182; GO:0098532	GO:0003677; GO:0005515; GO:0003723; GO:0031490	GO:0005634; GO:0000786; GO:0005694; GO:0035327; GO:0005719	6.507e-08	3.412e-06	TRUE	-0.9665	330.5	416.6	427.6	192	206.1	185.4	260.1	209.3	209.9	180.8	166.2	248.2	221.3	20.28	25.77	26.57	12.2	13.21	11.65	14.43	11.54	11.76	10.6	9.533	14.59	12.66	red
ENSMUSG00000019935	ENSMUST00000020102; ENSMUST00000105295	Slc17a8	protein_coding	-	10	protein_coding	solute carrier family 17 (sodium-dependent inorganic phosphate cotransporter), member 8 [Source:MGI Symbol;Acc:MGI:3039629]	89574020	89621253	0.4639	3160	GO:0055085; GO:0006810; GO:0006811; GO:0006814; GO:0007605; GO:0089711; GO:0006836; GO:0015813; GO:0003407; GO:0007420; GO:0090102	GO:0015293; GO:0005313	GO:0016020; GO:0016021; GO:0030054; GO:0045202; GO:0031410; GO:0043005; GO:0030672; GO:0005737; GO:0005771; GO:0030425; GO:0043025; GO:0043204; GO:0043679; GO:0060076; GO:0097440; GO:0097441; GO:0097451; GO:1990030	6.788e-08	3.543e-06	TRUE	-0.7377	1510	1812	1703	938.5	995.9	1053	0.9747	3.491	3.149	7.96	0	2.045	2.733	45.76	55.32	52.26	29.45	31.53	32.67	0.0267	0.09501	0.08712	0.2303	0	0.05934	0.07718	green
ENSMUSG00000024140	ENSMUST00000024954	Epas1	protein_coding	+	17	protein_coding	endothelial PAS domain protein 1 [Source:MGI Symbol;Acc:MGI:109169]	86753907	86833410	0.5259	5309	GO:0006355; GO:0006366; GO:0007275; GO:0045944; GO:0006351; GO:0030097; GO:0006979; GO:0001892; GO:0030154; GO:0001974; GO:0048469; GO:0001525; GO:0001666; GO:0030324; GO:0030218; GO:0007005; GO:0007601; GO:0002027; GO:0071456; GO:0043129; GO:0055072; GO:0043619; GO:0042415; GO:0048625	GO:0003700; GO:0003677; GO:0046982; GO:0046983; GO:0001077; GO:0008134; GO:0043565; GO:0005515; GO:0035035	GO:0005634; GO:0005737; GO:0005667; GO:0016607	7.092e-08	3.686e-06	TRUE	0.7824	908.9	1104	1225	1599	2320	1637	2172	1974	1931	1847	1875	2695	2045	16.39	20.07	22.37	29.87	43.72	30.23	35.41	31.98	31.8	31.81	31.59	46.55	34.39	orange
ENSMUSG00000052727	ENSMUST00000064762	Map1b	protein_coding	-	13	protein_coding	microtubule-associated protein 1B [Source:MGI Symbol;Acc:MGI:1306778]	99421464	99516602	0.4765	11850	GO:0007399; GO:0000226; GO:0045773; GO:0048675; GO:0016358; GO:0007017; GO:0001578; GO:0007409; GO:0061162; GO:0009987; GO:0047497; GO:0032387	GO:0005515; GO:0008017; GO:0005519	GO:0005829; GO:0005737; GO:0030054; GO:0045202; GO:0005886; GO:0005874; GO:0005856; GO:0001750; GO:0042995; GO:0043197; GO:0005875; GO:0014069	7.247e-08	3.75e-06	TRUE	-0.7843	13070	9926	8552	5392	6466	6323	4776	4941	4450	4004	3730	3809	4323	105.6	80.83	69.96	45.11	54.58	52.31	34.89	35.86	32.83	30.89	28.16	29.47	32.56	red
ENSMUSG00000030428	ENSMUST00000032594; ENSMUST00000079415; ENSMUST00000119661; ENSMUST00000126971; ENSMUST00000128317; ENSMUST00000129423; ENSMUST00000130150; ENSMUST00000132400; ENSMUST00000134536; ENSMUST00000139789; ENSMUST00000140637; ENSMUST00000148760; ENSMUST00000148951; ENSMUST00000151959; ENSMUST00000153673; ENSMUST00000205971; ENSMUST00000206869; ENSMUST00000206987	Ttyh1	protein_coding	+	7	protein_coding	tweety family member 1 [Source:MGI Symbol;Acc:MGI:1889007]	4119408	4136708	0.576	1422	GO:0006810; GO:0006811; GO:1902476; GO:0006821; GO:0016337; GO:0007155; GO:0046847; GO:0044070; GO:0000278; GO:0031589	GO:0005254; GO:0005509; GO:0072320	GO:0016020; GO:0016021; GO:0034707; GO:0005886; GO:0030424; GO:0031527; GO:0032433; GO:0030868	7.933e-08	4.087e-06	TRUE	-0.7707	1084	1411	1282	765.7	851.1	570.1	680.3	578.6	696	495.8	483.9	380.5	563.8	72.99	95.74	87.4	53.39	59.87	39.31	41.42	35	42.78	31.88	30.45	24.54	35.39	red
ENSMUSG00000056313	ENSMUST00000052622	1810011O10Rik	protein_coding	-	8	protein_coding	RIKEN cDNA 1810011O10 gene [Source:MGI Symbol;Acc:MGI:1916318]	24437180	24438984	0.4332	1805	GO:0034605; GO:0043066; GO:0006915; GO:0010739; GO:0045746; GO:0042346; GO:1900020; GO:1902806; GO:0043620; GO:0002264; GO:1903706	GO:0005112	GO:0005634; GO:0005654; GO:0005829; GO:0005737; GO:0005886; GO:0005622; GO:0005730; GO:0016607	8.057e-08	4.119e-06	TRUE	1.012	136.4	181.2	265.5	370.8	463.4	364.9	1022	961.7	978.3	983.6	1062	889.3	903.1	7.235	9.684	14.26	20.37	25.68	19.82	48.99	45.83	47.38	49.83	52.62	45.17	44.66	blue
ENSMUSG00000028073	ENSMUST00000029714; ENSMUST00000079083; ENSMUST00000090981; ENSMUST00000172590; ENSMUST00000172621; ENSMUST00000172631; ENSMUST00000172669; ENSMUST00000173184; ENSMUST00000173225; ENSMUST00000173468; ENSMUST00000173490; ENSMUST00000173747; ENSMUST00000174219; ENSMUST00000174267; ENSMUST00000174713; ENSMUST00000174759; ENSMUST00000174776	Pear1	protein_coding	-	3	protein_coding	platelet endothelial aggregation receptor 1 [Source:MGI Symbol;Acc:MGI:1920432]	87747890	87824306	0.596	2595	GO:0043654; GO:0045746	GO:0003674	GO:0016020; GO:0016021; GO:0005886; GO:0001891	8.063e-08	4.119e-06	TRUE	0.9128	205.8	309.8	333.5	462.2	646.5	506.6	452	549.2	616.5	701.4	561.4	1060	555.3	7.593	11.52	12.46	17.66	24.92	19.14	15.08	18.2	20.77	24.72	19.35	37.46	19.1	orange
ENSMUSG00000045672	ENSMUST00000036300; ENSMUST00000125504; ENSMUST00000148751; ENSMUST00000149856; ENSMUST00000151992; ENSMUST00000183913; ENSMUST00000184067	Col27a1	protein_coding	+	4	protein_coding	collagen, type XXVII, alpha 1 [Source:MGI Symbol;Acc:MGI:2672118]	63214004	63334991	0.5945	4338	GO:0030198; GO:0003431	GO:0046872; GO:0005201	GO:0005578; GO:0005576; GO:0005581; GO:0005583	8.932e-08	4.543e-06	TRUE	-0.8126	1246	1499	1356	808.2	995.1	499.7	762.2	670.3	663.4	508.3	703.7	572.8	703.7	27.51	33.33	30.3	18.47	22.95	11.29	15.21	13.29	13.37	10.71	14.51	12.11	14.48	red
ENSMUSG00000002944	ENSMUST00000082367; ENSMUST00000165232; ENSMUST00000169095; ENSMUST00000170051; ENSMUST00000197574; ENSMUST00000197890	Cd36	protein_coding	-	5	protein_coding	CD36 antigen [Source:MGI Symbol;Acc:MGI:107899]	17781690	17888801	0.3959	2511	GO:0010629; GO:0006810; GO:0007166; GO:0006955; GO:0007155; GO:0050830; GO:0071222; GO:0002221; GO:0050909; GO:0032760; GO:0019915; GO:0032755; GO:0043123; GO:0006898; GO:0010744; GO:0034383; GO:0042953; GO:0001954; GO:0034197; GO:0000122; GO:0050731; GO:0044539; GO:0043410; GO:0007204; GO:0070374; GO:0035634; GO:0050892; GO:2000121; GO:0032735; GO:0044130; GO:0007263; GO:0019934; GO:0031623; GO:…	GO:0005515; GO:0030169; GO:0008289; GO:0071813; GO:0008035; GO:0005041; GO:0070892	GO:0016020; GO:0016021; GO:0005794; GO:0005615; GO:0009897; GO:0005886; GO:0009986; GO:0045121; GO:0016324; GO:0031526; GO:0045177	9.269e-08	4.687e-06	TRUE	1.018	263.8	293.9	349.7	676.8	286.2	907.3	150.1	117.8	243.5	266.1	135	717.3	243.2	10.06	11.29	13.5	26.73	11.4	35.42	5.175	4.035	8.478	9.69	4.809	26.19	8.644	orange
ENSMUSG00000023015	ENSMUST00000023756; ENSMUST00000109581; ENSMUST00000164983; ENSMUST00000165730; ENSMUST00000165745; ENSMUST00000168065; ENSMUST00000168834; ENSMUST00000168976; ENSMUST00000169700; ENSMUST00000169810; ENSMUST00000170369; ENSMUST00000171017; ENSMUST00000171702; ENSMUST00000171908	Racgap1	protein_coding	-	15	protein_coding	Rac GTPase-activating protein 1 [Source:MGI Symbol;Acc:MGI:1349423]	99620496	99651656	0.5144	1322	GO:0007165; GO:0006810; GO:0043547; GO:0006811; GO:0035556; GO:0007275; GO:0007049; GO:0051301; GO:0007283; GO:0030154; GO:0032467; GO:0007405; GO:0043087; GO:0000281; GO:0051256; GO:0045995; GO:0051988; GO:0008272; GO:0000915	GO:0046872; GO:0005096; GO:0008289; GO:0019901; GO:0008017; GO:0005547; GO:0043015; GO:0048487; GO:0043014	GO:0016020; GO:0005886; GO:0005634; GO:0005654; GO:0005737; GO:0031410; GO:0070062; GO:0005856; GO:0072686; GO:0005819; GO:0030496; GO:0032154; GO:0001669; GO:0097149; GO:0031234; GO:0051233	9.328e-08	4.687e-06	TRUE	-0.737	1924	2014	1908	1334	1164	977.8	119	109.3	80.62	89.37	141.5	94.14	102.7	139.4	147	139.9	100.1	88.09	72.51	7.795	7.11	5.331	6.181	9.578	6.529	6.935	green
ENSMUSG00000001517	ENSMUST00000073316; ENSMUST00000112148; ENSMUST00000123988; ENSMUST00000125456; ENSMUST00000136395; ENSMUST00000153423; ENSMUST00000203040; ENSMUST00000203258	Foxm1	protein_coding	+	6	protein_coding	forkhead box M1 [Source:MGI Symbol;Acc:MGI:1347487]	128362967	128376146	0.5313	1492	GO:0006355; GO:0000086; GO:0000122; GO:0006978; GO:0008284; GO:0032873; GO:0045892; GO:0045893; GO:0045944; GO:0046578; GO:0071156; GO:0090344; GO:2000377; GO:2000781	GO:0003700; GO:0003677; GO:0043565; GO:0019901	GO:0005634	9.334e-08	4.687e-06	TRUE	-0.7481	1886	1978	1594	1183	1161	871.5	26.33	39.27	31.49	70.5	51.02	48.84	36.88	121.1	127.9	103.6	78.59	77.85	57.27	1.528	2.264	1.845	4.321	3.059	3.001	2.206	green
ENSMUSG00000030862	ENSMUST00000033149; ENSMUST00000127039; ENSMUST00000136188; ENSMUST00000150405; ENSMUST00000209155	Cpxm2	protein_coding	-	7	protein_coding	carboxypeptidase X 2 (M14 family) [Source:MGI Symbol;Acc:MGI:1926006]	132032687	132154739	0.5114	1437	GO:0006508	GO:0008270; GO:0004181; GO:0004180	GO:0005615; GO:0031012	9.393e-08	4.698e-06	TRUE	1.278	118.5	50.32	60.05	204.7	192.5	196.3	653.1	588.2	531.2	1353	912.7	1655	782.9	7.894	3.379	4.051	14.12	13.4	13.39	39.34	35.2	32.31	86.1	56.82	105.6	48.62	blue
ENSMUSG00000054690	ENSMUST00000119475; ENSMUST00000122064; ENSMUST00000128985; ENSMUST00000197511	Emcn	protein_coding	+	3	protein_coding	endomucin [Source:MGI Symbol;Acc:MGI:1891716]	137341067	137432185	0.4356	2047	GO:0001525; GO:0016337; GO:0030155	GO:0030246	GO:0016020; GO:0016021; GO:0005886	9.707e-08	4.817e-06	TRUE	0.8814	292.7	278.8	386.6	460.6	731.8	586	517.6	542	679.2	655	472.4	551.5	623	13.69	13.14	18.31	22.31	35.76	28.07	21.89	22.77	29	29.26	20.65	24.7	27.17	orange
ENSMUSG00000028678	ENSMUST00000065896; ENSMUST00000106436; ENSMUST00000132868; ENSMUST00000141675; ENSMUST00000142138; ENSMUST00000142205; ENSMUST00000148918; ENSMUST00000153953	Kif2c	protein_coding	-	4	protein_coding	kinesin family member 2C [Source:MGI Symbol;Acc:MGI:1921054]	117159639	117182639	0.5044	1167	GO:0007018; GO:0007049; GO:0051301; GO:0051310; GO:0007059; GO:0051983; GO:0007080; GO:0007019; GO:0051315; GO:0030951	GO:0005524; GO:0000166; GO:0008017; GO:0003777; GO:0016887; GO:0051010; GO:0003774	GO:0005634; GO:0005654; GO:0005829; GO:0015630; GO:0005737; GO:0005694; GO:0016020; GO:0005874; GO:0005856; GO:0005813; GO:0000775; GO:0005871; GO:0035371; GO:0000776; GO:0000777; GO:0005881	9.713e-08	4.817e-06	TRUE	-0.833	592.3	599.8	580.4	341.8	354.4	279.6	1.949	10.48	2.089	4.537	8.23	4.07	2.733	48.6	49.6	48.22	29.04	30.38	23.49	0.1446	0.7725	0.1565	0.3555	0.6309	0.3198	0.209	green
ENSMUSG00000068740	ENSMUST00000090558; ENSMUST00000126349; ENSMUST00000126935; ENSMUST00000130941; ENSMUST00000133216; ENSMUST00000147251; ENSMUST00000147565	Celsr2	protein_coding	-	3	protein_coding	cadherin, EGF LAG seven-pass G-type receptor 2 [Source:MGI Symbol;Acc:MGI:1858235]	108390851	108415552	0.6061	2469	GO:0007186; GO:0007165; GO:0007166; GO:0007155; GO:0007156	GO:0005509; GO:0004871; GO:0004930; GO:0004888	GO:0016020; GO:0016021; GO:0005886	1.051e-07	5.189e-06	TRUE	-0.8257	665	835.3	621.5	468.3	395.3	313.3	980.6	936.4	879.6	950.6	992.5	906.6	1103	25.79	32.65	24.4	18.81	16.02	12.44	34.38	32.62	31.14	35.21	35.96	33.67	39.86	cyan
ENSMUSG00000008668	ENSMUST00000008812; ENSMUST00000172550; ENSMUST00000172799; ENSMUST00000173323; ENSMUST00000174175; ENSMUST00000174609; ENSMUST00000174620; ENSMUST00000174662; ENSMUST00000174745; ENSMUST00000174758	Rps18	protein_coding	-	17	protein_coding	ribosomal protein S18 [Source:MGI Symbol;Acc:MGI:98146]	33951999	33956001	0.5396	588	GO:0006412; GO:0042254	GO:0003676; GO:0003735; GO:0003723; GO:0005515; GO:0019843; GO:0019901	GO:0005622; GO:0005634; GO:0005829; GO:0005737; GO:0005840; GO:0005925; GO:0016020; GO:0070062; GO:0031012; GO:0030529; GO:0015935; GO:0022627	1.059e-07	5.207e-06	TRUE	0.762	3321	3660	3982	6736	6457	5329	1854	1906	1919	3509	4311	3933	3345	540.1	599.9	655.8	1134	1097	887.4	272.6	278.5	285	545	655.2	612.5	507.2	orange
ENSMUSG00000059857	ENSMUST00000051253; ENSMUST00000072596; ENSMUST00000106570; ENSMUST00000106571; ENSMUST00000106575; ENSMUST00000128219; ENSMUST00000131027; ENSMUST00000133268; ENSMUST00000138344; ENSMUST00000138953; ENSMUST00000156177; ENSMUST00000189335; ENSMUST00000191116	Ntng1	protein_coding	-	3	protein_coding	netrin G1 [Source:MGI Symbol;Acc:MGI:1934028]	109780040	110144011	0.4851	2309	GO:0007275; GO:0007399; GO:0030154; GO:0007409	GO:0005515; GO:0003674	GO:0016020; GO:0005886; GO:0031225; GO:0046658	1.089e-07	5.313e-06	TRUE	-1.201	227	202.3	234.9	61.8	80.07	129.9	423	291.5	522.7	673.2	181.9	992	258.2	9.412	8.454	9.862	2.653	3.469	5.514	15.86	10.86	19.79	26.66	7.047	39.39	9.982	cyan
ENSMUSG00000031342	ENSMUST00000060210; ENSMUST00000112223; ENSMUST00000112224; ENSMUST00000112226; ENSMUST00000112227; ENSMUST00000112228; ENSMUST00000112229; ENSMUST00000112233; ENSMUST00000112235; ENSMUST00000123408; ENSMUST00000129731; ENSMUST00000143263	Gpm6b	protein_coding	+	X	protein_coding	glycoprotein m6b [Source:MGI Symbol;Acc:MGI:107672]	166238911	166388988	0.4292	2987	GO:0006810; GO:0015031; GO:0032956; GO:0051893; GO:0085029; GO:0030501; GO:0001503; GO:0051612; GO:2000009		GO:0016020; GO:0016021; GO:0005886; GO:0045121	1.089e-07	5.313e-06	TRUE	-0.7472	6333	6621	6284	3973	3371	4055	11800	13430	13710	8466	7955	6887	9688	203	213.9	203.9	131.9	112.9	133.1	341.9	386.7	401.1	259.2	238.3	211.4	289.5	cyan
ENSMUSG00000037280	ENSMUST00000052069; ENSMUST00000159715; ENSMUST00000161514	Galnt6	protein_coding	-	15	protein_coding	UDP-N-acetyl-alpha-D-galactosamine:polypeptide N-acetylgalactosaminyltransferase 6 [Source:MGI Symbol;Acc:MGI:1891640]	100691813	100729376	0.5525	3447	GO:0006486	GO:0016740; GO:0016757; GO:0046872; GO:0030246; GO:0004653	GO:0016020; GO:0016021; GO:0000139; GO:0005794; GO:0048471	1.098e-07	5.317e-06	TRUE	-0.8421	584.4	660.2	541.5	337.9	260.7	381.7	55.56	109.1	94.47	37.54	56.79	39.68	46.45	16.23	18.48	15.23	9.72	7.565	10.86	1.395	2.722	2.396	0.9957	1.474	1.055	1.203	yellow
ENSMUSG00000021822	ENSMUST00000022368	Plau	protein_coding	+	14	protein_coding	plasminogen activator, urokinase [Source:MGI Symbol;Acc:MGI:97611]	20836662	20843388	0.4827	2343	GO:0006508; GO:0016310; GO:0014909; GO:0042127; GO:0001666; GO:0031639; GO:0042730; GO:0030335; GO:0014910; GO:0010469; GO:0033628; GO:2000097	GO:0016787; GO:0005515; GO:0008233; GO:0016301; GO:0004252; GO:0008236	GO:0005615; GO:0009986; GO:0005925; GO:0005576; GO:0070062	1.099e-07	5.317e-06	TRUE	0.9829	191.1	182.2	194.9	403.6	270.1	475.9	29.24	34.04	31.49	59.13	33.74	69.19	49.19	7.811	7.502	8.063	17.08	11.53	19.92	1.08	1.249	1.175	2.308	1.288	2.707	1.874	yellow
ENSMUSG00000040584	ENSMUST00000047753; ENSMUST00000126846; ENSMUST00000138138; ENSMUST00000145232	Abcb1a	protein_coding	+	5	protein_coding	ATP-binding cassette, sub-family B (MDR/TAP), member 1A [Source:MGI Symbol;Acc:MGI:97570]	8660077	8748575	0.4763	2081	GO:0055085; GO:0006810; GO:0015893; GO:0000086; GO:0045332; GO:2001225; GO:0042908; GO:0047484; GO:0072089; GO:0006855; GO:0099040; GO:1901529	GO:0005524; GO:0016787; GO:0000166; GO:0016887; GO:0042626; GO:0042623; GO:0090555; GO:0008559; GO:0090554; GO:0099038	GO:0016020; GO:0016021; GO:0005886; GO:0009986; GO:0070062; GO:0016324; GO:0046581	1.151e-07	5.547e-06	TRUE	0.7752	496.4	580.8	719.3	889.8	1219	969.4	1875	1708	1884	1863	1638	2406	1729	22.84	26.93	33.51	42.39	58.59	45.67	78	70.58	79.15	81.87	70.42	106	74.15	orange
ENSMUSG00000030737	ENSMUST00000032985; ENSMUST00000107086; ENSMUST00000107088; ENSMUST00000137914; ENSMUST00000145381; ENSMUST00000154295; ENSMUST00000207090; ENSMUST00000208225; ENSMUST00000208713	Slco2b1	protein_coding	-	7	protein_coding	solute carrier organic anion transporter family, member 2b1 [Source:MGI Symbol;Acc:MGI:1351872]	99657804	99711340	0.5299	1842	GO:0006810; GO:0006811; GO:0015711; GO:0001889; GO:0015721; GO:0071718	GO:0005215; GO:0008514; GO:0015347; GO:0015125	GO:0016020; GO:0016021; GO:0005886; GO:0009925; GO:0016324	1.2e-07	5.758e-06	TRUE	0.7163	943.8	1058	927	1580	1550	1677	663.8	495.8	575.2	832.4	610.7	971.7	672.2	49.06	55.41	48.79	85.03	84.15	89.24	31.2	23.15	27.3	41.32	29.66	48.37	32.57	orange
ENSMUSG00000044749	ENSMUST00000044003; ENSMUST00000150988	Abca6	protein_coding	-	11	protein_coding	ATP-binding cassette, sub-family A (ABC1), member 6 [Source:MGI Symbol;Acc:MGI:1923434]	110176820	110251776	0.4308	3366	GO:0006810; GO:0055085; GO:0006869	GO:0005524; GO:0005215; GO:0000166; GO:0016887; GO:0042626	GO:0016020; GO:0016021; GO:0005654; GO:0043231	1.311e-07	6.265e-06	TRUE	1.023	602.3	389.5	211.7	759.9	477.1	1232	773.9	978.3	936.3	1726	1298	1782	2233	17.13	11.17	6.098	22.38	14.18	35.9	19.9	25	24.32	46.89	34.5	48.54	59.21	orange
ENSMUSG00000009927	ENSMUST00000080300; ENSMUST00000213116; ENSMUST00000215610; ENSMUST00000216076; ENSMUST00000216867; ENSMUST00000217231; ENSMUST00000217620	Rps25	protein_coding	+	9	protein_coding	ribosomal protein S25 [Source:MGI Symbol;Acc:MGI:1922867]	44407139	44410427	0.4779	752		GO:0003723	GO:0005634; GO:0070062; GO:0031012; GO:0005840; GO:0005730; GO:0030529; GO:0015935; GO:0022627	1.427e-07	6.794e-06	TRUE	0.7439	2601	2820	3045	4875	4772	4485	2027	1904	2011	3605	4280	3430	3383	331.1	361.7	392.3	642.5	634.6	584.5	233.3	217.7	233.7	438.1	509	418	401.4	orange
ENSMUSG00000025582	ENSMUST00000026670	Nptx1	protein_coding	-	11	protein_coding	neuronal pentraxin 1 [Source:MGI Symbol;Acc:MGI:107811]	119538719	119547753	0.5488	5217	GO:0060385	GO:0046872	GO:0031410; GO:0030133	1.583e-07	7.507e-06	TRUE	1.455	25.88	41.26	51.62	110.1	159.3	104.1	6.823	14.84	10.5	11.37	10.7	10.17	1.366	0.475	0.7632	0.9592	2.092	3.055	1.957	0.1132	0.2446	0.1759	0.1993	0.1835	0.1788	0.02337	yellow
ENSMUSG00000042302	ENSMUST00000045167; ENSMUST00000109563; ENSMUST00000134293; ENSMUST00000136762; ENSMUST00000137594; ENSMUST00000152372; ENSMUST00000180360	Ehbp1	protein_coding	-	11	protein_coding	EH domain binding protein 1 [Source:MGI Symbol;Acc:MGI:2667252]	22005828	22342292	0.4457	2597	GO:0008150; GO:0006810; GO:0015031; GO:0006897	GO:0005515	GO:0016020; GO:0005829; GO:0005737; GO:0005886; GO:0005768	1.614e-07	7.622e-06	TRUE	-0.7308	1253	986.3	989.2	574.5	705.4	641.5	2152	2021	2054	1623	1575	1691	1795	46.21	36.65	36.92	21.93	27.17	24.22	71.74	66.94	69.15	57.13	54.26	59.7	61.7	cyan
ENSMUSG00000094103	ENSMUST00000177978	1700047I17Rik2	protein_coding	+	12	protein_coding	RIKEN cDNA 1700047I17 gene 2 [Source:MGI Symbol;Acc:MGI:3714351]	55199592	55217168	0.4323	3863	GO:0008150	GO:0003674	GO:0005575	1.652e-07	7.771e-06	TRUE	0.8375	426.2	357.6	394	944.5	502.9	673.8	1464	1372	1764	859	1608	1351	1619	10.56	8.932	9.888	24.24	13.02	17.1	32.8	30.54	39.91	20.33	37.25	32.07	37.41	blue
ENSMUSG00000029436	ENSMUST00000031390; ENSMUST00000177802	Mmp17	protein_coding	+	5	protein_coding	matrix metallopeptidase 17 [Source:MGI Symbol;Acc:MGI:1346076]	129584169	129611099	0.58	3534	GO:0006508; GO:0001822; GO:0042756	GO:0008270; GO:0046872; GO:0016787; GO:0005509; GO:0008233; GO:0008237; GO:0004222	GO:0016020; GO:0005886; GO:0005578; GO:0005576; GO:0031225; GO:0031012	1.675e-07	7.849e-06	TRUE	-0.7318	2052	2282	1817	1316	1362	987.6	453.2	363.9	348.5	84.15	198.4	114	166.7	55.59	62.3	49.85	36.92	38.56	27.4	11.1	8.857	8.62	2.177	5.021	2.958	4.21	yellow
ENSMUSG00000052387	ENSMUST00000037901; ENSMUST00000074770; ENSMUST00000087576; ENSMUST00000099564; ENSMUST00000099566; ENSMUST00000099569	Trpm3	protein_coding	+	19	protein_coding	transient receptor potential cation channel, subfamily M, member 3 [Source:MGI Symbol;Acc:MGI:2443101]	22139119	22989884	0.4778	5091	GO:0055085; GO:0006811; GO:0098655; GO:0006812; GO:0034220; GO:0051262; GO:0016048; GO:0050951; GO:0007216; GO:0071482	GO:0005216; GO:0005227; GO:0005261	GO:0016020; GO:0016021	1.684e-07	7.859e-06	TRUE	-1.19	180.2	237.5	203.3	94.61	57.08	104.1	204.7	267.9	205.8	187.6	154.7	192.3	245.9	3.389	4.502	3.872	1.843	1.122	2.005	3.481	4.526	3.533	3.37	2.719	3.463	4.311	cyan
ENSMUSG00000075324	ENSMUST00000102728; ENSMUST00000126042; ENSMUST00000131615; ENSMUST00000153538	Fign	protein_coding	-	2	protein_coding	fidgetin [Source:MGI Symbol;Acc:MGI:1890647]	63971507	64098038	0.4694	3746	GO:0007049; GO:0051301; GO:0031122; GO:0010569	GO:0005524; GO:0000166; GO:0005515; GO:0008568; GO:0008022	GO:0005634; GO:0005737; GO:0005874; GO:0005856; GO:0005815; GO:0016363	1.721e-07	8.002e-06	TRUE	-0.9627	338.5	337.1	331.8	159.3	172.9	167.6	350.9	417.2	405.2	349.1	290.5	356.1	476.8	8.652	8.685	8.587	4.217	4.618	4.386	8.109	9.578	9.455	8.521	6.938	8.716	11.36	cyan
ENSMUSG00000057286	ENSMUST00000079545; ENSMUST00000123236; ENSMUST00000129236; ENSMUST00000135771; ENSMUST00000145441	St6galnac2	protein_coding	-	11	protein_coding	ST6 (alpha-N-acetyl-neuraminyl-2,3-beta-galactosyl-1,3)-N-acetylgalactosaminide alpha-2,6-sialyltransferase 2 [Source:MGI Symbol;Acc:MGI:107553]	116675303	116694868	0.5345	1682	GO:0006486; GO:0009311; GO:0018279; GO:0097503	GO:0016740; GO:0016757; GO:0008373	GO:0016020; GO:0016021; GO:0000139; GO:0005794; GO:0030173	1.762e-07	8.161e-06	TRUE	1.259	74.73	63.23	76.73	120.2	244.5	186	139.6	149.5	110.3	82.32	157.5	120.7	103.2	4.254	3.628	4.422	7.084	14.54	10.84	7.184	7.646	5.732	4.475	8.38	6.577	5.478	orange
ENSMUSG00000022032	ENSMUST00000022610; ENSMUST00000069226; ENSMUST00000154373	Scara5	protein_coding	+	14	protein_coding	scavenger receptor class A, member 5 [Source:MGI Symbol;Acc:MGI:1918395]	65666403	65764826	0.5379	3412	GO:0010468; GO:0006810; GO:0006811; GO:0030193; GO:0034605; GO:0006879; GO:0070207; GO:0006897; GO:0034755; GO:0006898; GO:0055072	GO:0005044; GO:0005515; GO:0070287	GO:0016020; GO:0016021; GO:0005886; GO:0005887; GO:0009986; GO:0030666	1.802e-07	8.312e-06	TRUE	0.9109	1009	609.9	404.5	1506	764.2	1546	652.1	652.8	705.4	1203	1126	1288	1236	28.33	17.25	11.49	43.77	22.4	44.42	16.54	16.45	18.07	32.24	29.52	34.61	32.34	orange
ENSMUSG00000020493	ENSMUST00000051395	Prr11	protein_coding	-	11	protein_coding	proline rich 11 [Source:MGI Symbol;Acc:MGI:2444496]	87089153	87108708	0.4174	3824	GO:0051726; GO:0007050	GO:0003674	GO:0005634; GO:0005737; GO:0016020	1.833e-07	8.424e-06	TRUE	-0.7779	916	804.4	654.8	430.1	530.9	401.4	33.88	32.23	39.05	28.2	28.94	31.37	88	22.94	20.3	16.6	11.15	13.89	10.29	0.767	0.7249	0.8927	0.6743	0.677	0.7521	2.054	green
ENSMUSG00000003134	ENSMUST00000054462; ENSMUST00000192099; ENSMUST00000192531; ENSMUST00000193823; ENSMUST00000195854	Tbc1d8	protein_coding	-	1	protein_coding	TBC1 domain family, member 8 [Source:MGI Symbol;Acc:MGI:1927225]	39371492	39478755	0.518	2503	GO:0006886; GO:0031338; GO:0090630	GO:0005096; GO:0017137	GO:0012505; GO:0005622	1.86e-07	8.517e-06	TRUE	0.8712	292.7	281.8	324.5	438.4	736.1	480.9	189.1	130	229.9	209.2	167.9	247.2	125.7	11.2	10.86	12.57	17.36	29.42	18.84	6.54	4.468	8.029	7.644	6.001	9.057	4.482	orange
ENSMUSG00000033191	ENSMUST00000047421; ENSMUST00000153286; ENSMUST00000184261	Tie1	protein_coding	-	4	protein_coding	tyrosine kinase with immunoglobulin-like and EGF-like domains 1 [Source:MGI Symbol;Acc:MGI:99906]	118471191	118490061	0.5781	3725	GO:0006468; GO:0016310; GO:0018108; GO:0001701; GO:0030336; GO:0001568; GO:0001525; GO:0016525; GO:0032526; GO:0001570; GO:0045026	GO:0004672; GO:0005524; GO:0016740; GO:0000166; GO:0016301; GO:0004713; GO:0004714	GO:0016020; GO:0016021; GO:0005886	1.933e-07	8.806e-06	TRUE	0.9406	193.1	274.8	361.3	481.8	726.7	397.6	274.9	306.3	284.5	253.6	285.6	311.3	273.3	4.964	7.117	9.404	12.82	19.51	10.46	6.388	7.073	6.676	6.225	6.859	7.663	6.547	orange
ENSMUSG00000024427	ENSMUST00000025295	Spry4	protein_coding	-	18	protein_coding	sprouty homolog 4 (Drosophila) [Source:MGI Symbol;Acc:MGI:1345144]	38586268	38601268	0.5084	4587	GO:0007275; GO:0009966; GO:0070373; GO:0043407	GO:0005515	GO:0016020; GO:0005737; GO:0005925	1.939e-07	8.806e-06	TRUE	1.026	160.3	122.8	141.2	249.1	276	365.9	112.1	158	154.3	168.3	141.6	211.6	174.9	3.346	2.583	2.983	5.385	6.019	7.82	2.115	2.962	2.941	3.355	2.761	4.23	3.403	orange
ENSMUSG00000020961	ENSMUST00000052969; ENSMUST00000111609; ENSMUST00000164713; ENSMUST00000166008; ENSMUST00000166967; ENSMUST00000170077; ENSMUST00000170984	Ston2	protein_coding	-	12	protein_coding	stonin 2 [Source:MGI Symbol;Acc:MGI:1918272]	91633009	91788387	0.5231	2408	GO:0006897; GO:0002244; GO:0007268; GO:0030100; GO:0036465; GO:0048488	GO:0005515	GO:0016020; GO:0005829; GO:0005737; GO:0030054; GO:0045202; GO:0005730; GO:0043005; GO:0008021; GO:0030136; GO:0098793	1.947e-07	8.812e-06	TRUE	-0.7128	1155	1191	986	689.4	586.8	735.7	1532	1600	1537	1077	1036	1120	1367	45.92	47.71	39.7	28.39	24.38	29.95	55.09	57.15	55.81	40.89	38.49	42.64	50.68	cyan
ENSMUSG00000030703	ENSMUST00000032944; ENSMUST00000205468; ENSMUST00000205910; ENSMUST00000206350; ENSMUST00000206858; ENSMUST00000207004	Gdpd3	protein_coding	+	7	protein_coding	glycerophosphodiester phosphodiesterase domain containing 3 [Source:MGI Symbol;Acc:MGI:1915866]	126766334	126775649	0.5208	724	GO:0006629; GO:0046475	GO:0046872; GO:0016787; GO:0008081; GO:0004622	GO:0016020; GO:0016021; GO:0070062; GO:0005789	2.025e-07	9.13e-06	TRUE	-1.292	179.2	136.9	181.2	66.63	76.67	40.65	281.7	326.4	277.1	145.5	123.4	127.2	181.7	23.67	18.22	24.24	9.116	10.58	5.5	33.65	38.74	33.43	18.36	15.24	16.09	22.38	cyan
ENSMUSG00000032735	ENSMUST00000049378; ENSMUST00000166783	Ablim3	protein_coding	-	18	protein_coding	actin binding LIM protein family, member 3 [Source:MGI Symbol;Acc:MGI:2442582]	61799395	61911852	0.5422	4372	GO:0006351; GO:0045944; GO:0007010; GO:0030036; GO:0060271; GO:1903955; GO:0030032	GO:0008270; GO:0046872; GO:0003674; GO:0003779	GO:0005737; GO:0030027; GO:0001725	2.137e-07	9.6e-06	TRUE	1.376	47.79	57.37	47.41	105.2	220.6	112	301.2	194.6	232	189.9	237.8	220.8	170.8	1.046	1.266	1.051	2.387	5.048	2.513	5.964	3.828	4.638	3.972	4.867	4.63	3.486	blue
ENSMUSG00000040548	ENSMUST00000042780; ENSMUST00000103070; ENSMUST00000128933; ENSMUST00000153870; ENSMUST00000207249	Tex2	protein_coding	-	11	protein_coding	testis expressed gene 2 [Source:MGI Symbol;Acc:MGI:102465]	106502147	106613423	0.5144	2375	GO:0008150	GO:0008289	GO:0016020; GO:0016021; GO:0005783	2.161e-07	9.671e-06	TRUE	-0.7287	4855	4180	3856	2527	2600	2595	3060	3149	3035	3050	3178	2875	3301	195.7	169.8	157.4	105.5	109.5	107.1	111.5	114	111.7	117.4	119.7	111	124	red
ENSMUSG00000006386	ENSMUST00000071168; ENSMUST00000073939; ENSMUST00000102798; ENSMUST00000131958	Tek	protein_coding	+	4	protein_coding	endothelial-specific receptor tyrosine kinase [Source:MGI Symbol;Acc:MGI:98664]	94739289	94874976	0.4787	3435	GO:0006468; GO:0016310; GO:0016337; GO:0007169; GO:0001934; GO:0043066; GO:0030097; GO:0014068; GO:0051897; GO:0007160; GO:0007507; GO:0043552; GO:0034446; GO:0016525; GO:0001525; GO:0046777; GO:0033138; GO:0051259; GO:0070374; GO:0002040; GO:0045766; GO:0002741; GO:0042307; GO:0030334; GO:0001569; GO:0010595; GO:0030949; GO:0045785; GO:0048014; GO:1902533; GO:2000251; GO:0001935; GO:0018108; GO:…	GO:0004672; GO:0005524; GO:0016740; GO:0005515; GO:0000166; GO:0016301; GO:0004713; GO:0004714; GO:0004872; GO:0019838	GO:0016020; GO:0016021; GO:0005886; GO:0005887; GO:0048471; GO:0009986; GO:0005737; GO:0030054; GO:0005576; GO:0005911; GO:0005856; GO:0005925; GO:0016323; GO:0016324; GO:0005902; GO:0005815; GO:0009925; GO:0045121; GO:0001725; GO:0005884	2.3e-07	1.025e-05	TRUE	0.8493	261.8	325.1	349.7	446.1	702	551.3	335.3	348.2	412.5	376.4	376.1	349	337.5	7.298	9.132	9.87	12.88	20.44	15.74	8.45	8.719	10.5	10.02	9.796	9.315	8.768	orange
ENSMUSG00000028370	ENSMUST00000084501	Pappa	protein_coding	+	4	protein_coding	pregnancy-associated plasma protein A [Source:MGI Symbol;Acc:MGI:97479]	65124174	65357509	0.4607	11030	GO:0006508; GO:0007565; GO:0032354; GO:0051384	GO:0046872; GO:0016787; GO:0008233; GO:0008237; GO:0004222; GO:0004175	GO:0005576; GO:0005615	2.347e-07	1.041e-05	TRUE	-1.467	120.5	180.1	70.58	37.66	47.71	28.75	38.01	28.8	15.75	19.33	27.16	27.47	25.96	1.046	1.576	0.6203	0.3385	0.4327	0.2556	0.2984	0.2246	0.1248	0.1603	0.2203	0.2284	0.2101	red
ENSMUSG00000001946	ENSMUST00000002011; ENSMUST00000123198; ENSMUST00000131832; ENSMUST00000144596; ENSMUST00000146860; ENSMUST00000214142	Esam	protein_coding	+	9	protein_coding	endothelial cell-specific adhesion molecule [Source:MGI Symbol;Acc:MGI:1916774]	37528078	37538319	0.549	754	GO:0016337; GO:0007155; GO:0007156; GO:0016338		GO:0016020; GO:0016021; GO:0005886; GO:0030054; GO:0070062; GO:0005923; GO:0005912	2.353e-07	1.041e-05	TRUE	0.9101	216	330.1	368.7	478.9	802.5	449.2	361.6	348.2	393.6	358.2	369.5	381.6	333.4	27.41	42.22	47.37	62.93	106.4	58.37	41.49	39.69	45.61	43.41	43.82	46.37	39.44	orange
ENSMUSG00000018339	ENSMUST00000082430; ENSMUST00000125094; ENSMUST00000149324	Gpx3	protein_coding	+	11	protein_coding	glutathione peroxidase 3 [Source:MGI Symbol;Acc:MGI:105102]	54902453	54910377	0.5483	1039	GO:0055114; GO:0006979; GO:0098869; GO:0051289; GO:0042744	GO:0016491; GO:0004601; GO:0004602; GO:0008430	GO:0005615; GO:0005576; GO:0070062	2.396e-07	1.056e-05	TRUE	-0.7759	913.9	976.2	677.4	572.6	377.4	531.5	316.8	161.5	234.1	232	66.66	378.5	252.8	84.22	90.66	63.2	54.64	36.34	50.15	26.39	13.36	19.69	20.42	5.74	33.4	21.71	yellow
ENSMUSG00000052698	ENSMUST00000039662; ENSMUST00000040025; ENSMUST00000213584; ENSMUST00000214859; ENSMUST00000215267; ENSMUST00000215593; ENSMUST00000215784; ENSMUST00000216799; ENSMUST00000217550	Tln2	protein_coding	-	9	protein_coding	talin 2 [Source:MGI Symbol;Acc:MGI:1917799]	67217087	67559703	0.5176	5447	GO:0007155; GO:0007016	GO:0005200; GO:0003779; GO:0051015	GO:0005856; GO:0001726; GO:0005925	2.496e-07	1.096e-05	TRUE	-0.7037	1905	1800	1644	1249	985.5	1022	700.2	686.5	749.2	915.4	807.3	950.3	746.4	33.49	31.89	29.27	22.74	18.1	18.4	11.13	10.84	12.02	15.37	13.26	16	12.23	red
ENSMUSG00000006398	ENSMUST00000006565; ENSMUST00000151302; ENSMUST00000183942	Cdc20	protein_coding	-	4	protein_coding	cell division cycle 20 [Source:MGI Symbol;Acc:MGI:1859866]	118432901	118437352	0.5437	1030	GO:0016567; GO:0031145; GO:0007049; GO:0051301; GO:0007399; GO:0030154; GO:0090307; GO:1904668; GO:0040020; GO:0090129; GO:0031915; GO:0007064; GO:0008284; GO:0050773	GO:0005515; GO:0008022; GO:0019899; GO:0010997; GO:0097027; GO:0042826	GO:0005737; GO:0005856; GO:0005815; GO:0005680; GO:0000922; GO:0005813; GO:0043234; GO:0048471	2.517e-07	1.102e-05	TRUE	-0.8093	557.5	800.1	689	444.2	404.7	299.5	67.25	54.11	33.59	90.98	103.7	58	71.05	51.82	74.95	64.84	42.75	39.3	28.5	5.652	4.518	2.851	8.077	9.008	5.163	6.156	yellow
ENSMUSG00000023505	ENSMUST00000024270; ENSMUST00000131847; ENSMUST00000134637; ENSMUST00000136692; ENSMUST00000150120; ENSMUST00000151674	Cdca3	protein_coding	+	6	protein_coding	cell division cycle associated 3 [Source:MGI Symbol;Acc:MGI:1315198]	124829547	124833701	0.5438	1154	GO:0016567; GO:0007049; GO:0051301	GO:0003674	GO:0005737; GO:0005829; GO:0005913	2.581e-07	1.125e-05	TRUE	-0.7491	819.3	893.7	896.5	533.9	587.8	408.5	2.924	4.364	4.209	14.79	12.34	10.17	2.733	67.98	74.73	75.31	45.88	50.95	34.71	0.2194	0.3252	0.3189	1.172	0.957	0.8084	0.2113	green
ENSMUSG00000030111	ENSMUST00000032203; ENSMUST00000203413; ENSMUST00000204850	A2m	protein_coding	+	6	protein_coding	alpha-2-macroglobulin [Source:MGI Symbol;Acc:MGI:2449119]	121635376	121679227	0.4634	2539	GO:0010951; GO:0010466; GO:0007565; GO:0048863; GO:0001869	GO:0005515; GO:0004866; GO:0030414; GO:0019899; GO:0002020; GO:0004867; GO:0005102; GO:0048306; GO:0019966; GO:0019838; GO:0019959; GO:0043120	GO:0005576; GO:0005615; GO:0070062; GO:0072562	2.616e-07	1.133e-05	TRUE	0.9293	765.6	461.9	290.8	984.9	597.2	1326	231	247	138.6	578.8	557.2	599.3	552	28.87	17.56	11.1	38.46	23.53	51.19	7.876	8.366	4.771	20.84	19.63	21.64	19.4	orange
ENSMUSG00000063531	ENSMUST00000073957; ENSMUST00000130116; ENSMUST00000199698	Sema3e	protein_coding	+	5	protein_coding	sema domain, immunoglobulin domain (Ig), short basic domain, secreted, (semaphorin) 3E [Source:MGI Symbol;Acc:MGI:1340034]	14025276	14256689	0.4091	4639	GO:0007275; GO:0007399; GO:0030154; GO:0008360; GO:0016525; GO:0001525; GO:0071526; GO:0002040; GO:0001953; GO:2000249; GO:0001569; GO:0050808	GO:0005515; GO:0030215	GO:0005576; GO:0005615	2.618e-07	1.133e-05	TRUE	-1.003	329.5	249.6	324.5	159.3	152.5	122	200.8	214.7	220.4	176.2	164.6	137.4	203.6	6.801	5.192	6.78	3.405	3.288	2.578	3.747	3.98	4.154	3.474	3.174	2.715	3.917	red
ENSMUSG00000026726	ENSMUST00000091436; ENSMUST00000148506; ENSMUST00000195447	Cubn	protein_coding	-	2	protein_coding	cubilin (intrinsic factor-cobalamin receptor) [Source:MGI Symbol;Acc:MGI:1931256]	13276338	13491813	0.4301	5692	GO:0006810; GO:0015031; GO:0006629; GO:0008202; GO:0008203; GO:0006898; GO:0042953	GO:0046872; GO:0005509; GO:0005515; GO:0042803; GO:0004872; GO:0031419	GO:0016020; GO:0005886; GO:0005794; GO:0005737; GO:0070062; GO:0005768; GO:0005783; GO:0005764; GO:0005765; GO:0016324; GO:0045177; GO:0005903; GO:0005905; GO:0030139	2.656e-07	1.145e-05	TRUE	-0.7691	1025	787	766.9	380.4	552.9	558.2	100.4	83.78	133.3	147.8	65.02	274.7	80.61	17.25	13.34	13.06	6.627	9.717	9.615	1.527	1.266	2.047	2.375	1.022	4.425	1.264	yellow
ENSMUSG00000054364	ENSMUST00000067384	Rhob	protein_coding	-	12	protein_coding	ras homolog family member B [Source:MGI Symbol;Acc:MGI:107949]	8497661	8500009	0.5611	2349	GO:0006810; GO:0015031; GO:0007275; GO:0007264; GO:0007155; GO:0006915; GO:0030336; GO:0030154; GO:0070301; GO:0006886; GO:0008333; GO:0001525; GO:0043065; GO:0030334; GO:0010595; GO:0071479; GO:0045766; GO:0000910; GO:0045786; GO:0061154	GO:0005515; GO:0000166; GO:0003924; GO:0005525; GO:0019003	GO:0016020; GO:0005622; GO:0005886; GO:0005634; GO:0005925; GO:0070062; GO:0010008; GO:0005768; GO:0005769; GO:0005770; GO:0031902; GO:0032154; GO:0005829	2.671e-07	1.148e-05	TRUE	0.6967	1255	1217	1051	1913	2011	1769	1783	1565	1936	1848	1885	1645	1683	51.17	49.98	43.39	80.73	85.65	73.83	65.7	57.29	72.03	71.93	71.78	64.22	63.96	orange
ENSMUSG00000023186	ENSMUST00000001544; ENSMUST00000118144; ENSMUST00000129598; ENSMUST00000130295; ENSMUST00000137972; ENSMUST00000149376; ENSMUST00000152295	Vwa5a	protein_coding	+	9	protein_coding	von Willebrand factor A domain containing 5A [Source:MGI Symbol;Acc:MGI:1915026]	38718268	38743337	0.4391	1476	GO:0008150	GO:0003674		2.694e-07	1.153e-05	TRUE	-0.7062	3577	3371	3188	2099	2006	2063	1079	1154	951	767.5	712.7	856.7	859.4	232	220.4	209.4	141	136	137.1	63.28	67.23	56.33	47.55	43.2	53.22	51.97	yellow
ENSMUSG00000111202	ENSMUST00000213811	AC153954.3	long_noncoding	-	10	lincRNA		50425044	50425330	0.4739	287				2.708e-07	1.155e-05	TRUE	-0.9444	448.9	425.9	543.8	186	172.9	363.7	59.09	115.7	186.4	77.54	209.9	103.1	70.27	149.8	143.2	183.7	64.27	60.26	124.2	17.82	34.69	56.79	24.7	65.42	32.93	21.85	yellow
ENSMUSG00000022623	ENSMUST00000039074; ENSMUST00000066545; ENSMUST00000109309; ENSMUST00000123799; ENSMUST00000135214; ENSMUST00000154240; ENSMUST00000167173	Shank3	protein_coding	+	15	protein_coding	SH3/ankyrin domain gene 3 [Source:MGI Symbol;Acc:MGI:1930016]	89499623	89560261	0.5968	3189	GO:0000165; GO:0007626; GO:0035176; GO:0007612; GO:0030534; GO:0032232; GO:0050885; GO:0060997; GO:0060999; GO:0071625; GO:2000463; GO:0042297; GO:0007416; GO:0048854; GO:0060291; GO:0097107; GO:0007611; GO:0051968; GO:0097114; GO:0097117; GO:0048167; GO:0001838; GO:0007613; GO:0021773; GO:0035640; GO:0035641; GO:0040011; GO:0045794; GO:0048170; GO:0051835; GO:0060292; GO:0061001; GO:0097113; GO:…	GO:0005515; GO:0003779; GO:0008022; GO:0017124; GO:0030160; GO:0035255; GO:0097110; GO:0043621; GO:0008270	GO:0016020; GO:0005886; GO:0005737; GO:0030054; GO:0045202; GO:0045211; GO:0042995; GO:0043197; GO:0014069; GO:0043005; GO:0060076; GO:0044309; GO:0060170; GO:0005622	3.011e-07	1.275e-05	TRUE	0.971	128.4	180.1	178	342.8	345	288.5	214.4	157.1	184.7	212.6	161.3	294.1	179	3.856	5.451	5.412	10.66	10.82	8.871	5.821	4.237	5.064	6.097	4.526	8.454	5.009	orange
ENSMUSG00000023019	ENSMUST00000023760; ENSMUST00000161768; ENSMUST00000162194	Gpd1	protein_coding	+	15	protein_coding	glycerol-3-phosphate dehydrogenase 1 (soluble) [Source:MGI Symbol;Acc:MGI:95679]	99717515	99725005	0.5813	1611	GO:0055114; GO:0005975; GO:0006072; GO:0046168; GO:0071320; GO:0045821; GO:0071356; GO:0006116; GO:0006094; GO:0006127; GO:0006734; GO:0046486	GO:0016491; GO:0016616; GO:0051287; GO:0042803; GO:0004367; GO:0004368	GO:0005737; GO:0070062; GO:0005739; GO:0009331; GO:0005829	3.011e-07	1.275e-05	TRUE	-0.7619	717.8	779	702.6	449	477.1	350	1825	1789	1735	1054	1357	1307	1108	42.66	46.66	42.28	27.63	29.62	21.3	98.05	95.51	94.15	59.83	75.36	74.41	61.39	cyan
ENSMUSG00000017716	ENSMUST00000081387; ENSMUST00000093906	Birc5	protein_coding	+	11	protein_coding	baculoviral IAP repeat-containing 5 [Source:MGI Symbol;Acc:MGI:1203517]	117849251	117855743	0.4936	2140	GO:0006355; GO:0016567; GO:0006351; GO:0043066; GO:0045892; GO:0010466; GO:0007049; GO:0051301; GO:0006915; GO:0045931; GO:0000226; GO:0043524; GO:0007059; GO:0009966; GO:1990001; GO:0006468; GO:0090307; GO:0007346; GO:0031536; GO:0000086; GO:0043154; GO:0000910; GO:0031503; GO:0031577; GO:0051303; GO:0061178; GO:0061469	GO:0046872; GO:0005515; GO:0042803; GO:0046982; GO:0004842; GO:0004869; GO:0030414; GO:0008270; GO:0042802; GO:0015631; GO:0019899; GO:0008017; GO:0043027; GO:0048037; GO:0051087; GO:0008536	GO:0005634; GO:0005829; GO:0005737; GO:0005694; GO:0005874; GO:0005856; GO:0005876; GO:0005814; GO:0005819; GO:0030496; GO:0000228; GO:0000775; GO:0000776; GO:0000777; GO:0032133; GO:0005881; GO:0031021	3.116e-07	1.315e-05	TRUE	-0.7728	695.8	810.2	832.2	477	529.9	339.8	4.874	8.753	3.149	14.78	11.55	10.91	38.26	31.13	36.53	37.7	22.1	24.77	15.57	0.1972	0.3518	0.1286	0.6316	0.4827	0.4673	1.596	green
ENSMUSG00000023800	ENSMUST00000072156; ENSMUST00000169838	Tiam2	protein_coding	+	17	protein_coding	T cell lymphoma invasion and metastasis 2 [Source:MGI Symbol;Acc:MGI:1344338]	3326573	3519397	0.509	6135	GO:0007165; GO:0043547; GO:0035556; GO:0035023	GO:0005085; GO:0005089; GO:0005515; GO:0005096; GO:0005057	GO:0005737; GO:0016020; GO:0070062; GO:0042995; GO:0030426; GO:0030027; GO:0030175	3.196e-07	1.344e-05	TRUE	1.689	8.96	15.1	16.86	69.52	47.72	79.32	78.95	68.07	115.5	87.56	58.43	138.4	32.79	0.1398	0.2374	0.2663	1.124	0.778	1.268	1.114	0.9543	1.645	1.305	0.8521	2.068	0.477	orange
ENSMUSG00000033268	ENSMUST00000099461	Duox1	protein_coding	+	2	protein_coding	dual oxidase 1 [Source:MGI Symbol;Acc:MGI:2139422]	122315672	122347972	0.5557	5267	GO:0055114; GO:0006979; GO:0098869; GO:0019221; GO:0042335; GO:0050665; GO:0051591; GO:0072593	GO:0005509; GO:0005515; GO:0016491; GO:0020037; GO:0004601; GO:0016174	GO:0016020; GO:0016021; GO:0005886	3.287e-07	1.378e-05	TRUE	-1.458	126.4	154	127.4	29.85	77.52	19.83	10.72	2.618	7.348	10.23	0	5.087	1.366	2.298	2.821	2.345	0.562	1.472	0.3691	0.1762	0.04275	0.122	0.1777	0	0.08856	0.02315	yellow
ENSMUSG00000038335	ENSMUST00000045807; ENSMUST00000128230; ENSMUST00000130910; ENSMUST00000144019; ENSMUST00000153316; ENSMUST00000155702; ENSMUST00000155785	Tsr1	protein_coding	+	11	protein_coding	TSR1 20S rRNA accumulation [Source:MGI Symbol;Acc:MGI:2144566]	74898071	74909342	0.4745	1523	GO:0042254; GO:0000462; GO:0042255; GO:0000479	GO:0003723; GO:0003924; GO:0005525; GO:0034511	GO:0005634; GO:0005730; GO:0030688	3.361e-07	1.404e-05	TRUE	0.7906	384.2	317	318.1	550.1	558.8	667.1	219.2	205.7	249.5	297.7	379.3	342.8	273.2	24.15	20.08	20.25	35.81	36.7	42.94	12.46	11.61	14.32	17.87	22.28	20.64	16.01	orange
ENSMUSG00000071415	ENSMUST00000103146; ENSMUST00000128801; ENSMUST00000150955; ENSMUST00000151118; ENSMUST00000151965	Rpl23	protein_coding	-	11	protein_coding	ribosomal protein L23 [Source:MGI Symbol;Acc:MGI:1929455]	97777527	97782437	0.5216	651	GO:0006412; GO:0045944; GO:0010628; GO:0000122; GO:0008284; GO:0050821; GO:0071158; GO:0071157; GO:0032986; GO:0072717; GO:2000059; GO:1904667; GO:1901798	GO:0003735; GO:0003723; GO:0005515; GO:0031625; GO:0001223; GO:1990948; GO:0070180	GO:0005654; GO:0043234; GO:0005737; GO:0005840; GO:0005925; GO:0016020; GO:0070062; GO:0031012; GO:0022625; GO:0005730; GO:0030529; GO:0022626	3.376e-07	1.405e-05	TRUE	0.719	5748	5929	7345	10260	11170	9767	2990	2856	3395	6618	6594	5927	5979	844.4	877.7	1092	1561	1714	1469	397.1	376.9	455.3	928.4	905	833.7	818.7	orange
ENSMUSG00000060586	ENSMUST00000074557	H2-Eb1	protein_coding	+	17	protein_coding	histocompatibility 2, class II antigen E beta [Source:MGI Symbol;Acc:MGI:95901]	34305877	34316199	0.5439	1184	GO:0006955; GO:0002376; GO:0019882; GO:0002504		GO:0016020; GO:0016021; GO:0042613	3.439e-07	1.426e-05	TRUE	0.7609	1426	1589	1356	2666	1592	3148	200.8	198.1	362.1	450.3	398.3	610.5	183.1	115.3	129.5	111	223.2	134.5	260.7	14.68	14.39	26.74	34.78	30.1	47.27	13.8	yellow
ENSMUSG00000047216	ENSMUST00000094626; ENSMUST00000187555	Cdh19	protein_coding	-	1	protein_coding	cadherin 19, type 2 [Source:MGI Symbol;Acc:MGI:3588198]	110888326	110977584	0.3843	2350	GO:0008150; GO:0007155; GO:0007156	GO:0003674; GO:0005509	GO:0016020; GO:0016021; GO:0005886; GO:0005575	3.598e-07	1.487e-05	TRUE	-0.7445	7090	5115	6522	3278	4401	3420	5153	5825	5848	2448	2199	1864	2537	288.9	210	269	138.3	187.3	142.7	189.8	213.2	217.5	95.26	83.72	72.73	96.36	red
ENSMUSG00000062328	ENSMUST00000079716	Rpl17	protein_coding	+	18	protein_coding	ribosomal protein L17 [Source:MGI Symbol;Acc:MGI:2448270]	75000477	75003381	0.4723	775	GO:0006412	GO:0003735	GO:0005622; GO:0005840; GO:0015934; GO:0030529	3.662e-07	1.504e-05	TRUE	0.7065	5701	5991	6242	9490	10600	9039	3479	3464	3637	6965	7281	6725	8191	704.4	745.9	780.7	1214	1368	1143	388.6	384.4	410.3	821.8	840.5	795.7	943.3	orange
ENSMUSG00000044674	ENSMUST00000054294	Fzd1	protein_coding	-	5	protein_coding	frizzled class receptor 1 [Source:MGI Symbol;Acc:MGI:1196625]	4753839	4758035	0.5566	4197	GO:0007165; GO:0007186; GO:0007275; GO:0016055; GO:0007166; GO:0045893; GO:0001934; GO:0045892; GO:0042493; GO:0051091; GO:0060070; GO:0030514; GO:0030855; GO:0003151; GO:0035414; GO:0090179; GO:0007267; GO:0003149; GO:0003150; GO:0035425; GO:0044338; GO:0044339; GO:0060022; GO:0060412; GO:1903204	GO:0004871; GO:0004930; GO:0004888; GO:0042813; GO:0005102; GO:0017147; GO:0030165; GO:0005109	GO:0016020; GO:0016021; GO:0005886; GO:0009986; GO:0005925	3.665e-07	1.504e-05	TRUE	-0.7218	830.3	842.4	836.4	517.5	441.3	545.3	369.4	280.1	380	402.5	184.3	501.6	252.8	18.94	19.37	19.32	12.23	10.52	12.74	7.62	5.741	7.915	8.77	3.93	10.96	5.375	red
ENSMUSG00000033170	ENSMUST00000071115; ENSMUST00000164826; ENSMUST00000170584	Card10	protein_coding	-	15	protein_coding	caspase recruitment domain family, member 10 [Source:MGI Symbol;Acc:MGI:2146012]	78775138	78803042	0.6126	2825	GO:0042981; GO:0007250		GO:0005622	3.726e-07	1.52e-05	TRUE	0.9579	140.4	171.1	170.7	329.3	349.3	279.6	327.5	390.1	349.6	441.2	460.9	541.3	418.1	4.757	5.844	5.856	11.56	12.37	9.704	10.04	11.88	10.82	14.28	14.6	17.57	13.21	orange
ENSMUSG00000053062	ENSMUST00000098407; ENSMUST00000114195; ENSMUST00000138054	Jam2	protein_coding	+	16	protein_coding	junction adhesion molecule 2 [Source:MGI Symbol;Acc:MGI:1933820]	84774123	84825928	0.4513	2342	GO:0007162	GO:0046982	GO:0016020; GO:0016021; GO:0005886; GO:0030054; GO:0005923	3.728e-07	1.52e-05	TRUE	0.6916	797.4	754.8	851.2	1175	1424	1279	663.7	683.4	684.4	808.5	687.2	1113	1029	32.6	31.1	35.23	49.75	60.84	53.54	24.53	25.09	25.55	31.57	26.25	43.58	39.21	orange
ENSMUSG00000024659	ENSMUST00000025561; ENSMUST00000163902; ENSMUST00000164587; ENSMUST00000165518; ENSMUST00000167668; ENSMUST00000168020; ENSMUST00000171423	Anxa1	protein_coding	-	19	protein_coding	annexin A1 [Source:MGI Symbol;Acc:MGI:96819]	20373428	20390944	0.4262	651	GO:0002376; GO:0045087; GO:0098609; GO:0001780; GO:0006954; GO:1900087; GO:0002250; GO:0008360; GO:0042127; GO:0032743; GO:0007165; GO:0000733; GO:0090303; GO:0018149; GO:0030216; GO:0002548; GO:0031532; GO:0006909; GO:0050727; GO:0045627; GO:0045629; GO:0042102; GO:0045920; GO:0006936; GO:0031340; GO:0050482; GO:0071385; GO:0002685; GO:0007166; GO:0007187; GO:0009725; GO:0010165; GO:0014070; GO:…	GO:0046872; GO:0005509; GO:0005515; GO:0030674; GO:0004859; GO:0005544; GO:0005198; GO:0048306; GO:0019834; GO:0098641; GO:0003697; GO:0003727; GO:0004386; GO:0005543; GO:0033676; GO:0036310; GO:0042803	GO:0016020; GO:0005615; GO:0005886; GO:0005634; GO:0005654; GO:0005829; GO:0009986; GO:0005737; GO:0030659; GO:0031410; GO:0005925; GO:0005576; GO:0070062; GO:0042383; GO:0005768; GO:0005769; GO:0005929; GO:0042995; GO:0016323; GO:0016324; GO:0031901; GO:0031514; GO:0001533; GO:0016328; GO:0031982; GO:0005913; GO:0019898; GO:0010008; GO:0001891; GO:0031232; GO:0031313; GO:0031966; GO:0042629; GO:…	3.754e-07	1.525e-05	TRUE	-0.7121	5138	5117	5634	3365	3284	2992	1149	1092	1345	1013	846	953.4	799.3	755.5	758.3	838.8	512.4	504.6	450.6	152.8	144.2	180.5	142.3	116.2	134.3	109.6	yellow
ENSMUSG00000031871	ENSMUST00000034339; ENSMUST00000209911	Cdh5	protein_coding	+	8	protein_coding	cadherin 5 [Source:MGI Symbol;Acc:MGI:105057]	104101625	104144511	0.5413	2170	GO:0016337; GO:0007155; GO:0007156; GO:0008285; GO:0007179; GO:2000114; GO:0007043; GO:1903142; GO:0001955	GO:0046872; GO:0005509; GO:0005515; GO:0044325; GO:0005102; GO:0008013; GO:0019903	GO:0016020; GO:0016021; GO:0009897; GO:0071944; GO:0005886; GO:0009986; GO:0030054; GO:0005911; GO:0005923; GO:0005912; GO:0005913	4.073e-07	1.649e-05	TRUE	0.7629	608.3	848.4	990.2	1056	1735	1357	1216	998.4	1232	1509	1016	2043	1001	26.84	37.73	44.24	48.26	80	61.33	48.53	39.57	49.64	63.58	41.9	86.32	41.19	orange
ENSMUSG00000049791	ENSMUST00000058755	Fzd4	protein_coding	+	7	protein_coding	frizzled class receptor 4 [Source:MGI Symbol;Acc:MGI:108520]	89404355	89413134	0.4702	6720	GO:0007165; GO:0007186; GO:0007275; GO:0016055; GO:0007166; GO:0045893; GO:0001570; GO:0007605; GO:0051091; GO:0001568; GO:0060070; GO:0034446; GO:0031987; GO:0043507; GO:0010812; GO:0007223; GO:0001553; GO:0035426; GO:0061299; GO:0042701; GO:0030947; GO:0061301; GO:0061304	GO:0005515; GO:0004871; GO:0004930; GO:0042803; GO:0046982; GO:0004888; GO:0042813; GO:0031625; GO:0030165; GO:0019955; GO:0017147	GO:0016020; GO:0016021; GO:0005886; GO:0009986; GO:0005911; GO:0070062	4.113e-07	1.655e-05	TRUE	0.8721	198.1	235.5	288.6	410.4	515.4	412.5	562.4	529.7	638.2	635.6	617.2	822.1	587.5	2.823	3.382	4.164	6.055	7.672	6.018	7.245	6.78	8.302	8.649	8.217	11.22	7.803	orange
ENSMUSG00000095567	ENSMUST00000179543; ENSMUST00000179886	Noc2l	protein_coding	+	4	protein_coding	NOC2 like nucleolar associated transcriptional repressor [Source:MGI Symbol;Acc:MGI:1931051]	156236010	156247616	0.56	2799	GO:0000122; GO:0002903; GO:0031497; GO:0032066; GO:0034644; GO:0035067; GO:2001243	GO:0003682; GO:0003714; GO:0003723; GO:0031491; GO:0042393; GO:0070491	GO:0005634; GO:0005654; GO:0005730; GO:0005829	4.116e-07	1.655e-05	TRUE	0.6811	725.7	710.5	686.9	1166	1179	1057	618	610	671.8	848.3	948.9	846.5	1053	24.83	24.49	23.79	41.32	42.14	37.02	19.11	18.74	20.98	27.71	30.33	27.73	33.59	orange
ENSMUSG00000035683	ENSMUST00000045607; ENSMUST00000125708; ENSMUST00000137703; ENSMUST00000137759	Melk	protein_coding	+	4	protein_coding	maternal embryonic leucine zipper kinase [Source:MGI Symbol;Acc:MGI:106924]	44300876	44364675	0.4548	1185	GO:0006468; GO:0016310; GO:0000226; GO:0030010; GO:0007049; GO:0006915; GO:0030097; GO:0008283; GO:0046777; GO:0043065; GO:0008631; GO:0018108; GO:0061351	GO:0004672; GO:0005524; GO:0016740; GO:0000166; GO:0016301; GO:0004715; GO:0004674; GO:0008289; GO:0005509; GO:0005515	GO:0016020; GO:0005886; GO:0005737; GO:0005634; GO:0005938	4.253e-07	1.704e-05	TRUE	-0.893	350.4	438.8	461.4	267.5	213.8	175.5	0	0.8727	2.099	10.23	4.938	3.052	5.465	28.31	35.73	37.75	22.38	18.05	14.52	0	0.06334	0.1549	0.7897	0.3728	0.2362	0.4116	green
ENSMUSG00000017417	ENSMUST00000017561; ENSMUST00000107564; ENSMUST00000107565; ENSMUST00000141708	Plxdc1	protein_coding	-	11	protein_coding	plexin domain containing 1 [Source:MGI Symbol;Acc:MGI:1919574]	97923238	97986444	0.5783	2156	GO:0001525; GO:0021510	GO:0005515	GO:0016020; GO:0016021; GO:0005886; GO:0005737; GO:0030054; GO:0043235; GO:0005923; GO:0030425; GO:0043025	4.319e-07	1.725e-05	TRUE	0.8552	491.8	294.9	223.3	628.6	546.9	665.3	237.8	221.7	264.5	360.5	292.2	402.9	250	21.84	13.2	10.04	28.91	25.38	30.25	9.55	8.843	10.73	15.29	12.12	17.14	10.35	orange
ENSMUSG00000041498	ENSMUST00000047817; ENSMUST00000187963; ENSMUST00000189413; ENSMUST00000193587; ENSMUST00000195274; ENSMUST00000195390; ENSMUST00000201158; ENSMUST00000201676	Kif14	protein_coding	+	1	protein_coding	kinesin family member 14 [Source:MGI Symbol;Acc:MGI:1098226]	136466343	136531511	0.4536	3513	GO:0007018; GO:0043066; GO:0051301; GO:0032147; GO:0034446; GO:0008284; GO:0001558; GO:0032467; GO:0043161; GO:0045184; GO:0010389; GO:0021987; GO:0007080; GO:0021685; GO:0021693; GO:0021695; GO:0021766; GO:0021772; GO:0021846; GO:0030155; GO:0030334; GO:0031146; GO:0031641; GO:0032487; GO:0033624; GO:0043523; GO:0043524; GO:1903047; GO:1903429; GO:2000045	GO:0005524; GO:0000166; GO:0008017; GO:0003774; GO:0003777; GO:0019901; GO:0015631; GO:0008574; GO:0016887; GO:0030165	GO:0016020; GO:0005886; GO:0005634; GO:0005829; GO:0005737; GO:0005874; GO:0005856; GO:0005819; GO:0030496; GO:0005871; GO:0051233	4.337e-07	1.726e-05	TRUE	-1.06	291.7	204.3	236	136.2	96.27	102.4	0.965	0.2095	0.3464	2.263	9.061	5.087	8.198	7.95	5.612	6.512	3.843	2.741	2.858	0.02378	0.005128	0.00862	0.0589	0.2308	0.1328	0.2083	green
ENSMUSG00000029621	ENSMUST00000031625; ENSMUST00000124379; ENSMUST00000127694; ENSMUST00000134835; ENSMUST00000142276; ENSMUST00000147564	Arpc1a	protein_coding	+	5	protein_coding	actin related protein 2/3 complex, subunit 1A [Source:MGI Symbol;Acc:MGI:1928896]	145083830	145108761	0.5183	930	GO:0034314; GO:0030833	GO:0005515; GO:0003779; GO:0051015	GO:0005737; GO:0005885; GO:0070062; GO:0015629; GO:0005856; GO:0036195	4.351e-07	1.726e-05	TRUE	-0.7102	2719	3369	2813	1929	1971	1494	2938	2951	2665	2042	2353	1955	2212	279.8	349.5	293.1	205.6	212	157.5	273.4	272.8	250.4	200.7	226.3	192.7	212.2	red
ENSMUSG00000041794	ENSMUST00000048121; ENSMUST00000129168; ENSMUST00000133173; ENSMUST00000139665; ENSMUST00000214784	Myrip	protein_coding	+	9	protein_coding	myosin VIIA and Rab interacting protein [Source:MGI Symbol;Acc:MGI:2384407]	120301513	120474841	0.5538	1614	GO:0006886; GO:0032024; GO:0030050	GO:0046872; GO:0005515; GO:0003779; GO:0017137; GO:0051018; GO:0017022	GO:0005737; GO:0045202; GO:0031410; GO:0048471; GO:0015629; GO:0030133; GO:0042470; GO:0001750; GO:0000145; GO:0031045	4.398e-07	1.739e-05	TRUE	1.257	62.72	94.6	67.42	113.9	303.3	153.7	346.1	365.7	366.3	237.7	403.3	323.6	337.5	3.721	5.656	4.049	6.999	18.8	9.336	18.56	19.49	19.84	13.46	22.35	18.38	18.66	blue
ENSMUSG00000036295	ENSMUST00000043884	Lrrn3	protein_coding	-	12	protein_coding	leucine rich repeat protein 3, neuronal [Source:MGI Symbol;Acc:MGI:106036]	41451668	41486431	0.4323	3865	GO:0051965		GO:0016020; GO:0016021; GO:0005615; GO:0005578	4.452e-07	1.755e-05	TRUE	-1.168	199.1	195.2	225.4	112	97.97	47.59	1263	1160	1121	446.9	502	400.9	476.8	4.932	4.874	5.654	2.873	2.536	1.207	28.29	25.81	25.36	10.57	11.62	9.51	11.01	blue
ENSMUSG00000031596	ENSMUST00000057784; ENSMUST00000098816; ENSMUST00000117077; ENSMUST00000118432; ENSMUST00000141505	Slc7a2	protein_coding	+	8	protein_coding	solute carrier family 7 (cationic amino acid transporter, y+ system), member 2 [Source:MGI Symbol;Acc:MGI:99828]	40862396	40922308	0.4926	4683	GO:0006810; GO:0003333; GO:0006865; GO:0050727; GO:0002537; GO:0006809; GO:0042116; GO:0043030; GO:0097638; GO:0097639; GO:0097640; GO:1902023; GO:1903352; GO:0015809	GO:0015171; GO:0000064; GO:0005289; GO:0005292; GO:0015181; GO:0015189; GO:0061459; GO:0097626; GO:0097627	GO:0016020; GO:0016021; GO:0005886; GO:0030054	4.566e-07	1.794e-05	TRUE	0.7694	356.4	340.2	413	625.7	564	715.9	4498	4974	4223	5859	5812	5803	7092	7.287	7.009	8.549	13.25	12.05	14.99	83.15	91.34	78.83	114.4	111	113.6	135.2	blue
ENSMUSG00000005233	ENSMUST00000005365; ENSMUST00000112320; ENSMUST00000126638; ENSMUST00000127243; ENSMUST00000149045; ENSMUST00000149401; ENSMUST00000149643; ENSMUST00000150505; ENSMUST00000167875	Spc25	protein_coding	-	2	protein_coding	SPC25, NDC80 kinetochore complex component, homolog (S. cerevisiae) [Source:MGI Symbol;Acc:MGI:1913692]	69193895	69206194	0.4408	1029	GO:0007049; GO:0051301; GO:0007059; GO:0007052	GO:0003674	GO:0005634; GO:0005694; GO:0000775; GO:0000776; GO:0000777; GO:0031262	4.674e-07	1.83e-05	TRUE	-0.8512	523.7	403.6	455.1	228.8	295.6	223.1	14.62	13.95	18.91	4.56	14.81	8.14	15.02	48.73	37.84	42.87	22.05	28.74	21.26	1.23	1.166	1.606	0.4052	1.288	0.7253	1.302	green
ENSMUSG00000028234	ENSMUST00000103009; ENSMUST00000130128; ENSMUST00000138502	Rps20	protein_coding	-	4	protein_coding	ribosomal protein S20 [Source:MGI Symbol;Acc:MGI:1914677]	3831334	3835665	0.4812	1600	GO:0006412	GO:0003735; GO:0003723	GO:0005622; GO:0005737; GO:0005840; GO:0016020; GO:0070062; GO:0031012; GO:0030529; GO:0015935; GO:0022627	4.822e-07	1.882e-05	TRUE	0.7087	2505	2777	2699	4154	4875	3957	1180	1013	1275	2175	2394	1990	1793	149.9	167.5	163.5	257.4	304.8	242.5	63.87	54.44	69.68	124.3	133.9	114	99.99	orange
ENSMUSG00000005045	ENSMUST00000005175; ENSMUST00000030775; ENSMUST00000124423; ENSMUST00000136134; ENSMUST00000164662	Chd5	protein_coding	+	4	protein_coding	chromodomain helicase DNA binding protein 5 [Source:MGI Symbol;Acc:MGI:3036258]	152338651	152390194	0.56	6902	GO:0006355; GO:0006351; GO:0016569; GO:0007399; GO:0007283; GO:0008285; GO:0021895; GO:0030154; GO:0035093; GO:0043967; GO:0045595; GO:0060850; GO:0098532; GO:1901798	GO:0005524; GO:0008270; GO:0046872; GO:0016787; GO:0003677; GO:0003676; GO:0000166; GO:0008026; GO:0004386; GO:0005515; GO:0016818; GO:0042826; GO:0061628	GO:0005634; GO:0005654; GO:0005829; GO:0016020; GO:0016607; GO:0000792; GO:0016581	4.839e-07	1.882e-05	TRUE	-1.609	56.75	75.48	82.17	16.41	16.19	17.84	118.9	116.1	115.5	55.72	61.72	39.69	95.64	0.7872	1.055	1.154	0.2358	0.2346	0.2534	1.492	1.446	1.462	0.7382	0.8001	0.5273	1.237	cyan
ENSMUSG00000031355	ENSMUST00000033721; ENSMUST00000087016; ENSMUST00000112127; ENSMUST00000112129; ENSMUST00000112131; ENSMUST00000139146; ENSMUST00000143048	Arhgap6	protein_coding	+	X	protein_coding	Rho GTPase activating protein 6 [Source:MGI Symbol;Acc:MGI:1196332]	168795099	169304435	0.4587	3860	GO:0007165; GO:0007015; GO:0043087; GO:0051497; GO:0051895; GO:0043547; GO:0007202; GO:0010518; GO:0048041	GO:0005096; GO:0017124; GO:0016004; GO:0043274	GO:0005737; GO:0015629	4.94e-07	1.915e-05	TRUE	1.173	76.66	53.35	115.9	173.8	198.5	216.2	72.13	68.95	90.29	120.5	75.71	196.4	98.39	1.901	1.334	2.91	4.464	5.144	5.49	1.618	1.536	2.045	2.855	1.755	4.664	2.275	orange
ENSMUSG00000002274	ENSMUST00000002344; ENSMUST00000165838	Metrn	protein_coding	-	17	protein_coding	meteorin, glial cell differentiation regulator [Source:MGI Symbol;Acc:MGI:1917333]	25794571	25797136	0.6314	1175	GO:0007275; GO:0010001; GO:0007399; GO:0030154; GO:0050772	GO:0003674	GO:0005615; GO:0005576	5.046e-07	1.95e-05	TRUE	-0.7327	1418	1956	1494	1223	946.5	730.8	365.5	365.7	337	269.5	272.4	228.9	168.1	115.5	160.7	123.2	103.2	80.58	60.98	26.93	26.77	25.07	20.97	20.74	17.86	12.77	yellow
ENSMUSG00000040084	ENSMUST00000038341; ENSMUST00000126013; ENSMUST00000127356; ENSMUST00000130512	Bub1b	protein_coding	+	2	protein_coding	BUB1B, mitotic checkpoint serine/threonine kinase [Source:MGI Symbol;Acc:MGI:1333889]	118598211	118641591	0.4669	1322	GO:0006468; GO:0016310; GO:0007049; GO:0051301; GO:0006915; GO:0007091; GO:0007094; GO:0071459; GO:0034501; GO:0051754	GO:0004672; GO:0005524; GO:0016740; GO:0000166; GO:0016301; GO:0004674; GO:0005515	GO:0005634; GO:0048471; GO:0005829; GO:0005737; GO:0005694; GO:0000775; GO:0000940; GO:0000776; GO:0000777; GO:0000778	5.147e-07	1.977e-05	TRUE	-0.7801	607.3	676.3	530.9	408.4	298.2	333.2	30.22	49.75	30.44	59.14	30.45	75.29	81.98	43.98	49.36	38.93	30.63	22.56	24.71	1.979	3.237	2.013	4.091	2.061	5.222	5.535	yellow
ENSMUSG00000105263	ENSMUST00000200473	Gm42427	protein_coding	+	5	TEC	predicted gene 42427 [Source:MGI Symbol;Acc:MGI:5662564]	44137980	44143271	0.5261	5292				5.15e-07	1.977e-05	TRUE	-0.7004	5210	4992	5597	3130	3319	3216	1523	1500	1396	1979	1942	2031	1809	94.26	91.01	102.5	58.64	62.73	59.59	24.91	24.37	23.07	34.19	32.83	35.18	30.51	red
ENSMUSG00000037685	ENSMUST00000037380; ENSMUST00000072971; ENSMUST00000113651; ENSMUST00000113652; ENSMUST00000128726; ENSMUST00000130652; ENSMUST00000135930; ENSMUST00000141443; ENSMUST00000143013; ENSMUST00000149501; ENSMUST00000152433; ENSMUST00000155911; ENSMUST00000200955; ENSMUST00000202248	Atp8a1	protein_coding	-	5	protein_coding	ATPase, aminophospholipid transporter (APLT), class I, type 8A, member 1 [Source:MGI Symbol;Acc:MGI:1330848]	67618140	67847434	0.4575	2908	GO:0006810; GO:0006869; GO:0015914; GO:0045332; GO:0030335; GO:0007612; GO:0061092; GO:0048194	GO:0005524; GO:0046872; GO:0016787; GO:0000287; GO:0005515; GO:0000166; GO:0004012	GO:0016020; GO:0016021; GO:0005794; GO:0005886; GO:0031410; GO:0070062; GO:0043231; GO:0005783; GO:0005802; GO:0000139; GO:0042584	5.316e-07	2.034e-05	TRUE	-0.689	2877	2787	2831	1543	1972	1711	5431	6359	5426	4040	4412	3326	4671	94.73	92.47	94.36	52.61	67.84	57.7	161.7	188.1	163.1	127	135.7	104.9	143.4	cyan
ENSMUSG00000056073	ENSMUST00000079751; ENSMUST00000105484; ENSMUST00000217673; ENSMUST00000218441; ENSMUST00000218598; ENSMUST00000218669; ENSMUST00000218823; ENSMUST00000219051; ENSMUST00000219509; ENSMUST00000220263; ENSMUST00000220330	Grik2	protein_coding	-	10	protein_coding	glutamate receptor, ionotropic, kainate 2 (beta 2) [Source:MGI Symbol;Acc:MGI:95815]	49094833	49788766	0.423	2984	GO:0006811; GO:0006810; GO:0034220; GO:0035235; GO:0001662; GO:0006874; GO:0043524; GO:0019228; GO:0042391; GO:0007268; GO:0006886; GO:0060079; GO:0048169; GO:0035249; GO:0050806; GO:0060080; GO:0050804; GO:0048172; GO:0051967	GO:0005515; GO:0004872; GO:0005216; GO:0004970; GO:0005234; GO:0015277	GO:0016020; GO:0016021; GO:0005886; GO:0005622; GO:0030054; GO:0045202; GO:0045211; GO:0043025; GO:0014069; GO:0042734; GO:0008328; GO:0032983	5.351e-07	2.041e-05	TRUE	-1.042	215	270.7	272.9	135.2	129.2	86.26	374.8	396.3	408.3	253.6	287.2	186.2	243.2	6.9	8.755	8.864	4.492	4.33	2.834	10.87	11.42	11.96	7.77	8.612	5.721	7.275	cyan
ENSMUSG00000030711	ENSMUST00000106371; ENSMUST00000106372; ENSMUST00000106373; ENSMUST00000155419	Sult1a1	protein_coding	-	7	protein_coding	sulfotransferase family 1A, phenol-preferring, member 1 [Source:MGI Symbol;Acc:MGI:102896]	126672865	126676432	0.4889	1162	GO:0006584; GO:0006805; GO:0008210; GO:0008217; GO:0014823; GO:0017085; GO:0017144; GO:0018960; GO:0051384; GO:0051923	GO:0016740; GO:0008146; GO:0004062; GO:0042803; GO:0050656	GO:0005829	5.441e-07	2.064e-05	TRUE	0.9023	176.2	178.1	247.6	351.5	435.3	356.9	3322	3493	3435	2981	3161	2729	2659	14.52	14.79	20.65	29.99	37.47	30.11	247.5	258.5	258.4	234.6	243.4	215.3	204.2	blue
ENSMUSG00000026315	ENSMUST00000000514; ENSMUST00000112706; ENSMUST00000123086; ENSMUST00000151283	Serpinb8	protein_coding	+	1	protein_coding	serine (or cysteine) peptidase inhibitor, clade B, member 8 [Source:MGI Symbol;Acc:MGI:894657]	107590006	107610484	0.4557	2286	GO:0010466; GO:0010951; GO:0090136	GO:0004867; GO:0030414	GO:0005615; GO:0005829; GO:0005737; GO:0070062	5.447e-07	2.064e-05	TRUE	-0.7894	514	513.3	586.8	307	275.2	336.1	57.52	40.14	35.69	65.94	32.1	86.48	95.63	21.53	21.67	24.88	13.32	12.04	14.42	2.178	1.51	1.365	2.638	1.256	3.469	3.734	yellow
ENSMUSG00000002055	ENSMUST00000045026; ENSMUST00000125477; ENSMUST00000128359; ENSMUST00000133579; ENSMUST00000141026; ENSMUST00000146068; ENSMUST00000149711; ENSMUST00000150016	Spag5	protein_coding	+	11	protein_coding	sperm associated antigen 5 [Source:MGI Symbol;Acc:MGI:1927470]	78301529	78322457	0.506	1435	GO:0051301; GO:0007049; GO:0007059; GO:0051988; GO:0007051; GO:0071539; GO:0000070; GO:0051294	GO:0008017	GO:0005737; GO:0005694; GO:0005874; GO:0005856; GO:0005876; GO:0072686; GO:0005815; GO:0000922; GO:0005819; GO:0030496; GO:0000775; GO:0034451; GO:0035371; GO:0000776; GO:0000777	5.468e-07	2.066e-05	TRUE	-0.8334	443	466.9	423.5	261.7	219.1	252.1	7.291	1.841	3.926	5.572	8.353	5.8	11.01	29.56	31.39	28.61	18.08	15.27	17.22	0.4398	0.1104	0.2392	0.355	0.5208	0.3706	0.6849	green
ENSMUSG00000038602	ENSMUST00000105473	Slc35f1	protein_coding	+	10	protein_coding	solute carrier family 35, member F1 [Source:MGI Symbol;Acc:MGI:2139810]	52690533	53111622	0.4459	4941	GO:0008150; GO:0006810	GO:0003674	GO:0016020; GO:0016021; GO:0005575	5.563e-07	2.095e-05	TRUE	-0.9211	323.5	401.6	360.3	175.7	145.7	237	910.4	917.2	1041	694.8	790.1	679.7	900.4	6.27	7.842	7.069	3.526	2.949	4.702	15.95	15.97	18.42	12.86	14.31	12.61	16.26	cyan
ENSMUSG00000040111	ENSMUST00000045682; ENSMUST00000118159; ENSMUST00000119373; ENSMUST00000121357; ENSMUST00000129940; ENSMUST00000137189; ENSMUST00000137454; ENSMUST00000148170; ENSMUST00000150977; ENSMUST00000153029; ENSMUST00000155265; ENSMUST00000165104; ENSMUST00000211853; ENSMUST00000216821	Gramd1b	protein_coding	-	9	protein_coding	GRAM domain containing 1B [Source:MGI Symbol;Acc:MGI:1925037]	40293233	40531383	0.5333	2922	GO:0008150	GO:0003674	GO:0016020; GO:0016021	5.728e-07	2.151e-05	TRUE	-0.6749	1240	1231	1278	765.7	694.3	868.6	907.5	783.7	826.1	632.3	497.9	568.8	635.3	40.64	40.65	42.39	25.98	23.77	29.14	26.89	23.07	24.71	19.79	15.24	17.85	19.41	red
ENSMUSG00000027312	ENSMUST00000028781; ENSMUST00000132557; ENSMUST00000134964; ENSMUST00000151364; ENSMUST00000156982	Atrn	protein_coding	+	2	protein_coding	attractin [Source:MGI Symbol;Acc:MGI:1341628]	130906495	131030333	0.4669	3744	GO:0006954; GO:0043473; GO:0021549; GO:0040014; GO:0042552; GO:0006979	GO:0005515; GO:0030246; GO:0004872	GO:0016020; GO:0016021; GO:0005615; GO:0005886; GO:0070062; GO:0005737	5.871e-07	2.197e-05	TRUE	0.6794	1492	1263	1154	1903	2060	2280	2093	2315	2224	1552	1609	1546	1973	38.16	32.55	29.87	50.4	55.04	59.69	48.4	53.19	51.93	37.91	38.45	37.85	47.03	orange
ENSMUSG00000040133	ENSMUST00000039160	Gpr176	protein_coding	-	2	protein_coding	G protein-coupled receptor 176 [Source:MGI Symbol;Acc:MGI:2685858]	118277110	118373419	0.5112	3899	GO:0007186; GO:0007165; GO:0048511; GO:0008150; GO:0048512; GO:0030818	GO:0004871; GO:0004930; GO:0003674	GO:0016020; GO:0016021; GO:0005886; GO:0005575	5.926e-07	2.206e-05	TRUE	1.568	8.96	36.23	27.39	76.09	85.19	110.1	58.51	63.71	55.63	55.72	27.16	57.72	71.05	0.22	0.8966	0.681	1.935	2.186	2.768	1.299	1.405	1.247	1.307	0.6232	1.357	1.626	orange
ENSMUSG00000028434	ENSMUST00000030142; ENSMUST00000044022; ENSMUST00000095076; ENSMUST00000133859; ENSMUST00000136337; ENSMUST00000149109; ENSMUST00000150665	Epb41l4b	protein_coding	-	4	protein_coding	erythrocyte membrane protein band 4.1 like 4b [Source:MGI Symbol;Acc:MGI:1859149]	56991972	57143437	0.5122	1861	GO:0010628; GO:0045785; GO:0042060; GO:0051549; GO:0031032	GO:0005515; GO:0008092; GO:0005200	GO:0005829; GO:0005737; GO:0030054; GO:0005886; GO:0005856; GO:0045177; GO:0019898; GO:0005923	5.93e-07	2.206e-05	TRUE	-0.6689	2324	2435	2329	1485	1555	1382	3065	3123	2804	2206	2547	2130	2825	119.5	126.2	121.3	79.12	83.57	72.82	142.6	144.3	131.7	108.4	122.4	104.9	135.5	cyan
ENSMUSG00000030246	ENSMUST00000032373; ENSMUST00000130817; ENSMUST00000134191; ENSMUST00000204433	Ldhb	protein_coding	-	6	protein_coding	lactate dehydrogenase B [Source:MGI Symbol;Acc:MGI:96763]	142490249	142507957	0.5252	847	GO:0055114; GO:0005975; GO:0019752; GO:0019244; GO:0006089; GO:0019674	GO:0003824; GO:0016491; GO:0016616; GO:0004459; GO:0042802; GO:0004457; GO:0019900; GO:0051287	GO:0005829; GO:0005737; GO:0016020; GO:0070062; GO:0005739; GO:0045121; GO:0043209	6.055e-07	2.245e-05	TRUE	-0.6881	1531	1924	1735	1146	1150	895.4	6410	6568	6365	3889	4739	3638	4059	172.9	219	198.4	134	135.7	103.5	654.5	666.3	656.3	419.4	500.1	393.5	427.3	blue
ENSMUSG00000052512	ENSMUST00000064383; ENSMUST00000064395; ENSMUST00000183531; ENSMUST00000183659; ENSMUST00000183715; ENSMUST00000184102; ENSMUST00000184109; ENSMUST00000184124; ENSMUST00000184155; ENSMUST00000184336; ENSMUST00000184462; ENSMUST00000184471; ENSMUST00000184544; ENSMUST00000184809; ENSMUST00000184928; ENSMUST00000184945; ENSMUST00000184955; ENSMUST00000207743	Nav2	protein_coding	+	7	protein_coding	neuron navigator 2 [Source:MGI Symbol;Acc:MGI:2183691]	48908716	49610090	0.5178	3457	GO:0007608; GO:0007605; GO:0007626; GO:0003025; GO:0021554; GO:0021563; GO:0021564; GO:0007399	GO:0008201	GO:0005654; GO:0005578; GO:0005614	6.125e-07	2.264e-05	TRUE	-0.6732	2766	2658	2295	1592	1567	1643	171.6	146.6	177.4	373	176.9	468	161.5	76.6	74.19	64.35	45.66	45.33	46.6	4.296	3.648	4.487	9.866	4.579	12.41	4.169	yellow
ENSMUSG00000029309	ENSMUST00000031249; ENSMUST00000199947	Sparcl1	protein_coding	-	5	protein_coding	SPARC-like 1 [Source:MGI Symbol;Acc:MGI:108110]	104079111	104113733	0.4997	1864	GO:0007165; GO:0048856	GO:0046872; GO:0005509; GO:0005518; GO:0050840	GO:0005615; GO:0005578; GO:0005576; GO:0070062	6.224e-07	2.293e-05	TRUE	0.6985	3984	3769	3657	5495	5960	6988	8613	9227	9382	9465	9059	9548	10370	204.6	195.1	190.2	292.3	319.8	367.6	400	425.7	440	464.3	434.8	469.6	496.7	orange
ENSMUSG00000027875	ENSMUST00000090746; ENSMUST00000120541	Hmgcs2	protein_coding	+	3	protein_coding	3-hydroxy-3-methylglutaryl-Coenzyme A synthase 2 [Source:MGI Symbol;Acc:MGI:101939]	98280435	98310738	0.5138	2907	GO:0008152; GO:0006629; GO:0008202; GO:0008203; GO:0008299; GO:0006694; GO:0006695; GO:0016126	GO:0016740; GO:0003824; GO:0004421	GO:0005739; GO:0005743	6.353e-07	2.334e-05	TRUE	-0.7699	588.4	704.5	556.2	400.7	366.3	298.5	2234	2015	1478	1052	1479	1049	1447	19.38	23.38	18.55	13.67	12.61	10.07	66.53	59.62	44.44	33.09	45.51	33.09	44.42	blue
ENSMUSG00000026039	ENSMUST00000027202; ENSMUST00000190746	Sgol2a	protein_coding	+	1	protein_coding	shugoshin-like 2a (S. pombe) [Source:MGI Symbol;Acc:MGI:1098767]	57995971	58025899	0.3919	4061	GO:0007049; GO:0051301; GO:0051321; GO:0007059; GO:0007140; GO:0008104; GO:0051754; GO:0007143; GO:0010789; GO:2000711	GO:0005515	GO:0005634; GO:0005654; GO:0016604; GO:0005694; GO:0000775; GO:0000780; GO:0000779; GO:0000776; GO:0000777; GO:0030892	6.668e-07	2.442e-05	TRUE	-0.7996	469.9	510.3	575.2	337	253.9	287.5	17.54	18.33	20.99	17.06	18.11	24.42	25.96	11.08	12.12	13.73	8.227	6.253	6.942	0.374	0.3881	0.4519	0.3841	0.3989	0.5513	0.5705	green
ENSMUSG00000020810	ENSMUST00000021166	Cygb	protein_coding	-	11	protein_coding	cytoglobin [Source:MGI Symbol;Acc:MGI:2149481]	116645595	116654313	0.5882	2331	GO:0006810; GO:0098869; GO:0015671; GO:0006979; GO:0001666; GO:0010764; GO:0019395; GO:0032966; GO:2000490	GO:0046872; GO:0005506; GO:0020037; GO:0004601; GO:0005344; GO:0019825; GO:0004096; GO:0047888	GO:0005737; GO:0016607; GO:0043005; GO:0043025	6.737e-07	2.46e-05	TRUE	0.7375	405.2	363.3	459.3	723.2	658.5	676.2	178.4	180.7	265.6	355.9	224.7	361.2	240.5	16.64	15.04	19.1	30.76	28.26	28.44	6.624	6.665	9.96	13.96	8.623	14.21	9.207	orange
ENSMUSG00000031644	ENSMUST00000034065; ENSMUST00000120689; ENSMUST00000125717; ENSMUST00000140444; ENSMUST00000142601; ENSMUST00000154313; ENSMUST00000155664; ENSMUST00000211256; ENSMUST00000211672	Nek1	protein_coding	+	8	protein_coding	NIMA (never in mitosis gene a)-related expressed kinase 1 [Source:MGI Symbol;Acc:MGI:97303]	60993195	61131346	0.4282	3639	GO:0006468; GO:0007283; GO:0016310; GO:0018108; GO:0007049; GO:0051301; GO:0001822; GO:0035264; GO:0023014; GO:0030030; GO:0060271; GO:0006974; GO:0010212; GO:2000001	GO:0004672; GO:0005524; GO:0016740; GO:0046872; GO:0000166; GO:0016301; GO:0004713; GO:0004674; GO:0004702	GO:0005634; GO:0005737; GO:0005856; GO:0005813; GO:0005815; GO:0000242	7.153e-07	2.603e-05	TRUE	-0.7865	493.8	541.5	526.7	270.3	329.7	287.5	2607	2954	3162	1940	2036	1720	2282	12.99	14.36	14.03	7.366	9.063	7.747	62.01	69.82	75.95	48.75	50.06	43.35	55.96	blue
ENSMUSG00000072692	ENSMUST00000100847; ENSMUST00000124641; ENSMUST00000201888	Rpl37rt	pseudogene	-	5	transcribed_processed_pseudogene	ribosomal protein L37, retrotransposed [Source:MGI Symbol;Acc:MGI:3651519]	115102923	115110268	0.5224	461				7.213e-07	2.617e-05	TRUE	0.6919	1495	1835	1765	2729	3142	2329	1055	1141	1190	2012	2456	2047	2334	310.3	383.8	370.9	586.6	681.3	495.1	198.1	212.6	225.5	398.9	476.3	406.9	451.5	orange
ENSMUSG00000045092	ENSMUST00000055676	S1pr1	protein_coding	-	3	protein_coding	sphingosine-1-phosphate receptor 1 [Source:MGI Symbol;Acc:MGI:1096355]	115710433	115715072	0.4879	3046	GO:0007186; GO:0007165; GO:0006935; GO:0007420; GO:0016477; GO:0008284; GO:0001525; GO:0030032; GO:0030155; GO:0001955; GO:0003245; GO:0003376; GO:0007193; GO:0019226; GO:0030182; GO:0030335; GO:0030500; GO:0030595; GO:0031532; GO:0043547; GO:0045124; GO:0045446; GO:0045944; GO:0048661; GO:0050927; GO:0051482; GO:0051497; GO:0061384; GO:0072678	GO:0004871; GO:0004930; GO:0001664; GO:0038036; GO:0046625	GO:0016020; GO:0016021; GO:0009897; GO:0005886; GO:0005654; GO:0043231; GO:0005768; GO:0031226; GO:0005901	7.339e-07	2.655e-05	TRUE	0.7161	614.2	661.2	818.5	915.3	1442	1080	568.3	617	814.6	556	719.3	608.4	709.1	19.31	20.95	26.05	29.79	47.37	34.76	16.15	17.42	23.38	16.69	21.13	18.31	20.78	orange
ENSMUSG00000073421	ENSMUST00000040828; ENSMUST00000173103; ENSMUST00000174875	H2-Ab1	protein_coding	+	17	protein_coding	histocompatibility 2, class II antigen A, beta 1 [Source:MGI Symbol;Acc:MGI:103070]	34263209	34269418	0.5352	784	GO:0002455; GO:0006955; GO:0002376; GO:0019882; GO:0002504; GO:0019886; GO:0048002; GO:0071346; GO:0002344; GO:0002381; GO:0002579; GO:0002827; GO:0046635	GO:0005515; GO:0042605; GO:0008134; GO:0031625; GO:0015643; GO:1990405	GO:0016020; GO:0016021; GO:0009897; GO:0005794; GO:0005886; GO:0005622; GO:0005769; GO:0042613; GO:0005771	7.376e-07	2.66e-05	TRUE	0.7372	1949	1990	1579	3290	2062	3834	243.7	300.2	388.4	470.8	450.2	545.4	271.9	237.8	244.7	195.1	415.7	262.8	479.1	26.88	32.9	43.27	54.86	51.32	63.72	30.92	yellow
ENSMUSG00000052911	ENSMUST00000065014; ENSMUST00000191864; ENSMUST00000193301; ENSMUST00000194147; ENSMUST00000194421; ENSMUST00000195058; ENSMUST00000195483	Lamb2	protein_coding	+	9	protein_coding	laminin, beta 2 [Source:MGI Symbol;Acc:MGI:99916]	108479736	108490530	0.5885	1180	GO:0050808; GO:0007155; GO:0014044; GO:0031175; GO:0060041; GO:0007528; GO:0007601; GO:0006898; GO:0007411; GO:0000904; GO:0030198; GO:0014002; GO:0048677; GO:0072249; GO:0072274	GO:0005178	GO:0005578; GO:0005576; GO:0070062; GO:0031012; GO:0045202; GO:0005604; GO:0005605; GO:0005615; GO:0043083; GO:0043256; GO:0005608	7.489e-07	2.693e-05	TRUE	0.664	1672	1434	1424	2366	2361	2429	3051	2318	3191	4388	3619	5897	3166	135.6	117.3	117	198.8	200.2	201.8	223.8	168.9	236.4	340.1	274.4	458.2	239.4	orange
ENSMUSG00000034796	ENSMUST00000037900; ENSMUST00000123191; ENSMUST00000127431; ENSMUST00000131659; ENSMUST00000134235	Cpne7	protein_coding	+	8	protein_coding	copine VII [Source:MGI Symbol;Acc:MGI:2142747]	123117374	123135182	0.5724	2342	GO:0071277	GO:0003674	GO:0016020; GO:0005886; GO:0005634; GO:0005737; GO:0070062	7.637e-07	2.738e-05	TRUE	1.29	52.76	38.23	77.96	124.5	208.7	118	78.95	117.8	117.6	114.9	226.3	134.3	109.3	2.157	1.575	3.227	5.273	8.915	4.94	2.918	4.327	4.388	4.485	8.645	5.258	4.166	orange
ENSMUSG00000025508	ENSMUST00000084434; ENSMUST00000106003; ENSMUST00000106004; ENSMUST00000134636; ENSMUST00000137307; ENSMUST00000140099	Rplp2	protein_coding	+	7	protein_coding	ribosomal protein, large P2 [Source:MGI Symbol;Acc:MGI:1914436]	141447370	141451585	0.5259	580	GO:0006414; GO:0002181	GO:0003735	GO:0005622; GO:0005840; GO:0005925; GO:0016020; GO:0070062; GO:0022625; GO:0030529	7.755e-07	2.772e-05	TRUE	0.7495	2248	2913	3086	4362	5909	3526	1360	1067	1402	2301	2748	2302	1804	370.6	484	515.2	744.7	1018	595.3	202.8	158.1	211.1	362.3	423.4	363.4	277.2	orange
ENSMUSG00000044337	ENSMUST00000065587; ENSMUST00000159654	Ackr3	protein_coding	+	1	protein_coding	atypical chemokine receptor 3 [Source:MGI Symbol;Acc:MGI:109562]	90203980	90216751	0.5113	1734	GO:0007186; GO:0007165; GO:0007275; GO:0007155; GO:0006935; GO:0001525; GO:0070374; GO:0031623; GO:0070098; GO:1902230; GO:0001570; GO:1905322	GO:0004871; GO:0004930; GO:0019956; GO:0015026; GO:0005044; GO:0019958; GO:0016494	GO:0016020; GO:0016021; GO:0005886; GO:0009986; GO:0005737; GO:0043231; GO:0005768; GO:0005769; GO:0048471; GO:0055037; GO:0005905; GO:0005634	7.846e-07	2.796e-05	TRUE	0.8606	298.7	184.2	243.3	458.6	360.4	519.6	679.4	487	902.7	1080	560.5	1537	577.9	16.49	10.25	13.6	26.22	20.79	29.38	33.92	24.15	45.51	56.97	28.92	81.29	29.75	orange
ENSMUSG00000020029	ENSMUST00000020217	Nudt4	protein_coding	-	10	protein_coding	nudix (nucleoside diphosphate linked moiety X)-type motif 4 [Source:MGI Symbol;Acc:MGI:1918457]	95547007	95564146	0.4626	3210	GO:0071543; GO:1901907; GO:1901909; GO:1901911	GO:0046872; GO:0016787; GO:0003723; GO:0000298; GO:0008486; GO:0034431; GO:0034432; GO:0052840; GO:0052841; GO:0052842; GO:0052843; GO:0052844; GO:0052845; GO:0052846; GO:0052847; GO:0052848; GO:0030515	GO:0005829; GO:0005737; GO:0005634	7.966e-07	2.83e-05	TRUE	-0.6774	3106	2783	3216	1786	2050	1817	1300	1118	1561	1471	943.1	1883	1048	92.64	83.65	97.13	55.17	63.87	55.48	35.07	29.95	42.51	41.91	26.29	53.79	29.14	red
ENSMUSG00000001020	ENSMUST00000001046; ENSMUST00000142476	S100a4	protein_coding	+	3	protein_coding	S100 calcium binding protein A4 [Source:MGI Symbol;Acc:MGI:1330282]	90603771	90606045	0.4975	417	GO:0043123	GO:0046872; GO:0005509; GO:0003723; GO:0046914; GO:0005515; GO:0042802; GO:0003779; GO:0048306; GO:0050786	GO:0005615; GO:0005634; GO:0048471; GO:0070062; GO:0043005	8.006e-07	2.836e-05	TRUE	-0.7113	3681	3869	4669	2608	2787	2019	1114	1067	1107	1323	1333	762.3	968.1	845.2	895.3	1085	620	668.6	474.7	231.3	220	232.1	290.2	285.9	167.6	207.2	yellow
ENSMUSG00000024990	ENSMUST00000025951; ENSMUST00000112335	Rbp4	protein_coding	-	19	protein_coding	retinol binding protein 4, plasma [Source:MGI Symbol;Acc:MGI:97879]	38116620	38125321	0.5421	1086	GO:0006810; GO:0001654; GO:0006094; GO:0030277; GO:0032024; GO:0032526; GO:0034633; GO:0042572; GO:0042593; GO:0045471; GO:0007283; GO:0032868; GO:0060041; GO:0007507; GO:0008584; GO:0060044; GO:0060347; GO:0050908; GO:0051024; GO:0048738; GO:0060065; GO:0060059; GO:0030324; GO:0042574; GO:0048562; GO:0048706; GO:0048807; GO:0060068; GO:0060157	GO:0005215; GO:0036094; GO:0005501; GO:0019841; GO:0034632; GO:0046982; GO:0005515; GO:0016918	GO:0005576; GO:0005615; GO:0043234; GO:0070062	8.06e-07	2.847e-05	TRUE	1.308	63.71	52.33	28.45	141.9	118.4	138.8	57.51	16.58	54.58	133	60.08	202.5	60.12	5.617	4.65	2.54	12.96	10.91	12.53	4.584	1.313	4.394	11.2	4.949	17.09	4.941	orange
ENSMUSG00000032254	ENSMUST00000034815; ENSMUST00000213159; ENSMUST00000213595; ENSMUST00000214295; ENSMUST00000214940; ENSMUST00000215319; ENSMUST00000215404; ENSMUST00000215743; ENSMUST00000215965; ENSMUST00000216717; ENSMUST00000216746; ENSMUST00000216812	Kif23	protein_coding	-	9	protein_coding	kinesin family member 23 [Source:MGI Symbol;Acc:MGI:1919069]	61915905	61946774	0.459	1364	GO:0007018; GO:0000910; GO:0007049; GO:0051301; GO:0000915; GO:0072383; GO:0032467; GO:0000281; GO:0051256	GO:0005524; GO:0000166; GO:0008017; GO:0003777; GO:0016887; GO:0003774	GO:0005634; GO:0005654; GO:0045171; GO:0005737; GO:0005925; GO:0005874; GO:0005856; GO:0005813; GO:0072686; GO:0005819; GO:0030496; GO:0005871; GO:0097149	8.133e-07	2.864e-05	TRUE	-0.7468	594.3	640.1	618.4	391	375.7	319.3	3.909	21.81	11.55	19.33	20.56	7.122	16.4	41.72	45.28	43.95	28.42	27.55	22.95	0.2481	1.375	0.74	1.296	1.348	0.4788	1.073	green
ENSMUSG00000059991	ENSMUST00000071782	Nptx2	protein_coding	+	5	protein_coding	neuronal pentraxin 2 [Source:MGI Symbol;Acc:MGI:1858209]	144545902	144557478	0.5828	2536	GO:0008306	GO:0046872; GO:0030246	GO:0005576	8.201e-07	2.879e-05	TRUE	1.385	42.81	51.33	33.71	76.28	201.1	99.15	3.899	0.8727	0	3.411	7.407	2.035	4.099	1.616	1.953	1.289	2.982	7.93	3.833	0.1331	0.0296	0	0.123	0.2613	0.07357	0.1443	yellow
ENSMUSG00000038521	ENSMUST00000159143; ENSMUST00000159463; ENSMUST00000160505; ENSMUST00000162443; ENSMUST00000162844	C1s1	protein_coding	-	6	protein_coding	complement component 1, s subcomponent 1 [Source:MGI Symbol;Acc:MGI:1355312]	124530345	124542359	0.4878	1472	GO:0006508; GO:0006956	GO:0046872; GO:0016787; GO:0005509; GO:0008233; GO:0004252	GO:0005576	8.287e-07	2.901e-05	TRUE	0.7215	1670	1043	1462	2224	1807	2850	2048	1723	2379	2731	1854	3777	1987	108.6	68.35	96.28	149.8	122.8	189.9	120.4	100.7	141.3	169.7	112.7	235.2	120.5	orange
ENSMUSG00000006342	ENSMUST00000077610; ENSMUST00000095541; ENSMUST00000218896; ENSMUST00000219733	Susd2	protein_coding	-	10	protein_coding	sushi domain containing 2 [Source:MGI Symbol;Acc:MGI:1918983]	75636706	75644008	0.5646	3052	GO:0006955; GO:0006898; GO:0051782; GO:1902807	GO:0003674; GO:0005044; GO:0030247	GO:0016020; GO:0016021; GO:0005886; GO:0070062	8.458e-07	2.952e-05	TRUE	1.192	67.71	55.35	68.47	153.5	140.6	179.5	154	68.95	127	242.2	111.1	280.8	86.09	2.124	1.75	2.175	4.988	4.607	5.765	4.368	1.943	3.638	7.257	3.257	8.436	2.518	orange
ENSMUSG00000031425	ENSMUST00000033800; ENSMUST00000113085; ENSMUST00000125644; ENSMUST00000144880	Plp1	protein_coding	+	X	protein_coding	proteolipid protein (myelin) 1 [Source:MGI Symbol;Acc:MGI:97623]	136822671	136839733	0.43	2173	GO:0010628; GO:0008366; GO:0006954; GO:0048469; GO:0022010; GO:0014002; GO:0042552; GO:0061564; GO:0007229; GO:0010001; GO:0021762; GO:0042759	GO:0005515; GO:0005198; GO:0019911	GO:0016020; GO:0016021; GO:0005886; GO:0043209	8.576e-07	2.983e-05	TRUE	-0.676	10540	12260	11210	6857	7474	6823	13590	15110	13510	5217	6141	4812	8643	464.3	544.4	499.9	312.9	344	307.8	541.5	597.8	543.5	219.5	252.8	203.1	355	red
ENSMUSG00000027861	ENSMUST00000029454; ENSMUST00000159521; ENSMUST00000159833; ENSMUST00000164123; ENSMUST00000165540	Casq2	protein_coding	+	3	protein_coding	calsequestrin 2 [Source:MGI Symbol;Acc:MGI:1309469]	102086415	102146514	0.4739	1424	GO:0060048; GO:0071313; GO:0051258; GO:0002027; GO:0006937; GO:0060315; GO:0010649; GO:0010880; GO:0010881; GO:0043267; GO:0045214; GO:0051208; GO:0060306; GO:1901017	GO:0046872; GO:0005509; GO:0048306	GO:0005737; GO:0005622; GO:0016529; GO:0030018; GO:0030314; GO:0033018	8.596e-07	2.983e-05	TRUE	1.069	149.3	77.49	142.2	250.1	183.2	372.8	353.8	164.1	344.3	776.6	225.5	1070	226.8	10.04	5.251	9.681	17.41	12.87	25.67	21.51	9.909	21.14	49.87	14.17	68.92	14.22	orange
ENSMUSG00000020372	ENSMUST00000020640; ENSMUST00000125166; ENSMUST00000136703; ENSMUST00000136849; ENSMUST00000139959; ENSMUST00000142269	Rack1	protein_coding	+	11	protein_coding	receptor for activated C kinase 1 [Source:MGI Symbol;Acc:MGI:101849]	48800332	48806434	0.5074	1528	GO:0007275; GO:0016567; GO:0035556; GO:0001934; GO:0010629; GO:0007049; GO:0006915; GO:0030308; GO:0043547; GO:0006919; GO:0043473; GO:0048511; GO:0051898; GO:0030178; GO:0040008; GO:0043065; GO:0032436; GO:0006417; GO:0008104; GO:2000114; GO:0071363; GO:0051726; GO:0033137; GO:0030335; GO:0006412; GO:0007369; GO:0032464; GO:2001244; GO:0051901; GO:0071333; GO:2000543; GO:0001649; GO:0017148; GO:…	GO:0003723; GO:0042803; GO:0043022; GO:0030971; GO:0005515; GO:0019903; GO:0019899; GO:0042169; GO:0004872; GO:0045296; GO:0005080; GO:0008656; GO:0008200; GO:0030292; GO:0035591	GO:0016020; GO:0005886; GO:0005634; GO:0005654; GO:0048471; GO:0005829; GO:0005737; GO:0070062; GO:0005840; GO:0005739; GO:0030529; GO:0042995; GO:0030425; GO:0043025; GO:0030496; GO:0043204; GO:0001891; GO:0043005; GO:0015935; GO:0044297; GO:1990630	9.008e-07	3.117e-05	TRUE	0.6885	4410	5249	4639	8608	7532	6801	1619	1615	1705	2920	3469	3006	2910	276.3	331.5	294.3	558.5	493.1	436.4	91.73	90.92	97.53	174.7	203.1	180.4	170	orange
ENSMUSG00000041841	ENSMUST00000045356	Rpl37	protein_coding	+	15	protein_coding	ribosomal protein L37 [Source:MGI Symbol;Acc:MGI:1914531]	5116613	5119140	0.4856	867	GO:0006412	GO:0046872; GO:0003735; GO:0003723; GO:0019843; GO:0019838	GO:0005622; GO:0005840; GO:0022625; GO:0030529	9.211e-07	3.178e-05	TRUE	0.7108	449.5	436.7	524	732.3	859.5	720.7	343.3	353.5	277.5	561	619.3	546.5	683.5	49.64	48.6	58.59	83.74	99.16	81.49	34.28	35.07	27.98	59.17	63.91	57.79	70.37	orange
ENSMUSG00000024395	ENSMUST00000025254	Lims2	protein_coding	+	18	protein_coding	LIM and senescent cell antigen like domains 2 [Source:MGI Symbol;Acc:MGI:2385067]	31931507	31958619	0.5729	1688	GO:0016337; GO:0043066; GO:0050680; GO:2000178; GO:0045216; GO:2001046; GO:2000346	GO:0008270; GO:0046872; GO:0003674	GO:0016020; GO:0005886; GO:0030054; GO:0005925	9.554e-07	3.279e-05	TRUE	0.6884	579.4	574.7	614.2	903.8	1115	829.9	2733	2163	2400	1744	2102	1627	1928	32.86	32.85	35.27	53.08	66.08	48.2	140.2	110.2	124.3	94.49	111.4	88.37	101.9	blue
ENSMUSG00000079481	ENSMUST00000101339; ENSMUST00000124279; ENSMUST00000125115; ENSMUST00000129185; ENSMUST00000144397; ENSMUST00000144753; ENSMUST00000155477	Nhsl2	protein_coding	+	X	protein_coding	NHS-like 2 [Source:MGI Symbol;Acc:MGI:3645090]	101849385	102092055	0.5545	3090				9.559e-07	3.279e-05	TRUE	0.9016	264.8	213.5	169.6	350.5	314.3	567.2	331.4	364.8	411.5	439.1	404.9	575.9	326.5	8.205	6.668	5.321	11.25	10.18	18	9.285	10.15	11.64	12.99	11.72	17.09	9.431	orange
ENSMUSG00000085566	ENSMUST00000128176; ENSMUST00000133766; ENSMUST00000135110	A730017L22Rik	long_noncoding	-	2	processed_transcript	RIKEN cDNA A730017L22 gene [Source:MGI Symbol;Acc:MGI:3584452]	130873059	130906396	0.4897	2162				9.63e-07	3.293e-05	TRUE	0.8922	199.1	190.2	149.6	316.7	346.7	355.9	149.4	176.4	152.9	174	172	195.5	244.4	8.816	8.487	6.707	14.52	16.04	16.14	5.983	7.016	6.183	7.358	7.116	8.29	10.09	orange
ENSMUSG00000026234	ENSMUST00000027438; ENSMUST00000185676; ENSMUST00000185785; ENSMUST00000186050; ENSMUST00000188682; ENSMUST00000189504	Ncl	protein_coding	-	1	protein_coding	nucleolin [Source:MGI Symbol;Acc:MGI:97286]	86344719	86359400	0.4642	2349	GO:0045944; GO:0017148; GO:0001525; GO:0071364; GO:1901838	GO:0003677; GO:0003676; GO:0005515; GO:0003723; GO:0042802; GO:0008022; GO:0042162; GO:0048027; GO:0044547	GO:0005634; GO:0005654; GO:0005737; GO:0016020; GO:0070062; GO:0005730; GO:0030529; GO:0005938; GO:0036464	9.694e-07	3.297e-05	TRUE	0.6742	5441	5263	5905	8942	8317	9150	2883	3030	3196	4518	4581	4471	4533	221.8	216.2	243.7	377.4	354.2	381.9	106.3	110.9	119	175.9	174.5	174.5	172.2	orange
ENSMUSG00000026072	ENSMUST00000027241; ENSMUST00000114795; ENSMUST00000195402	Il1r1	protein_coding	+	1	protein_coding	interleukin 1 receptor, type I [Source:MGI Symbol;Acc:MGI:96545]	40225080	40317257	0.4963	3708	GO:0007165; GO:0019221; GO:0070555; GO:0070498; GO:2000391; GO:0050727; GO:2000661	GO:0005515; GO:0004908; GO:0004871; GO:0019966; GO:0002020; GO:0004909; GO:0005161	GO:0016020; GO:0016021; GO:0005886; GO:0005576; GO:0043231; GO:0009986	9.696e-07	3.297e-05	TRUE	0.7267	416.1	387.5	368.7	629.5	687.5	630.6	272.9	311.6	270.8	243.3	308.6	239.1	248.7	10.74	10.08	9.639	16.83	18.55	16.67	6.372	7.226	6.385	6.001	7.446	5.913	5.985	orange
ENSMUSG00000062248	ENSMUST00000075853	Cks2	protein_coding	+	13	protein_coding	CDC28 protein kinase regulatory subunit 2 [Source:MGI Symbol;Acc:MGI:1913447]	51645232	51650660	0.4494	692	GO:0016310; GO:0007049; GO:0045859; GO:0051301; GO:0006357; GO:0045893; GO:0008283; GO:0044772; GO:0007127; GO:0007346; GO:0045737	GO:0003682; GO:0016301; GO:0043130; GO:0042393; GO:0019901; GO:0016538; GO:0061575	GO:0019005; GO:0000307	1.008e-06	3.418e-05	TRUE	-0.9598	253.9	286.8	351.9	138.1	183.2	120	7.798	5.236	4.199	14.78	8.23	14.24	12.3	35.12	40	49.29	19.78	26.48	17	0.9755	0.6508	0.5304	1.953	1.064	1.887	1.586	green
ENSMUSG00000036594	ENSMUST00000040655; ENSMUST00000165139; ENSMUST00000173944; ENSMUST00000174751	H2-Aa	protein_coding	-	17	protein_coding	histocompatibility 2, class II antigen A, alpha [Source:MGI Symbol;Acc:MGI:95895]	34282744	34287827	0.5134	817	GO:0006955; GO:0002376; GO:0019882; GO:0045582; GO:0002504; GO:0019886; GO:0048002; GO:0034341	GO:0005515; GO:0042605	GO:0016020; GO:0016021; GO:0009897; GO:0005886; GO:0005764; GO:0042613	1.011e-06	3.418e-05	TRUE	0.7731	2302	2184	1891	3724	2149	5016	281.7	416.3	467.1	698.2	520.1	892.3	327.9	269.7	257.9	224.4	451.9	263.1	602	29.85	43.82	49.98	78.14	56.96	100.1	35.82	yellow
ENSMUSG00000039116	ENSMUST00000041168; ENSMUST00000207953; ENSMUST00000208429; ENSMUST00000208905	Adgrg6	protein_coding	-	10	protein_coding	adhesion G protein-coupled receptor G6 [Source:MGI Symbol;Acc:MGI:1916151]	14402583	14545179	0.4665	3913	GO:0007186; GO:0007165; GO:0007166; GO:0007005; GO:0019933; GO:0022011; GO:0042552; GO:0014037; GO:0010579; GO:0060347	GO:0004871; GO:0004930; GO:0004888; GO:0005515; GO:0005518; GO:0043236; GO:0050840	GO:0016020; GO:0016021; GO:0005886; GO:0009986; GO:0005737	1.014e-06	3.418e-05	TRUE	-0.6517	1233	1355	1262	830.4	783.8	814.1	1557	1856	1696	1448	1418	1106	1373	30.18	33.4	31.27	21.04	20.04	20.4	34.44	40.8	37.9	33.83	32.42	25.92	31.32	cyan
ENSMUSG00000034394	ENSMUST00000040750; ENSMUST00000066283; ENSMUST00000154927	Lif	protein_coding	+	11	protein_coding	leukemia inhibitory factor [Source:MGI Symbol;Acc:MGI:96787]	4257557	4272514	0.5636	2738	GO:0006955; GO:0045944; GO:0010628; GO:0045595; GO:0050731; GO:0008285; GO:0019827; GO:0001974; GO:0008284; GO:0007566; GO:0070373; GO:0048666; GO:0033138; GO:0030324; GO:0048286; GO:0060463; GO:0048711; GO:0046697; GO:0060135; GO:0060426; GO:0043410; GO:0060707; GO:0060708; GO:0045651; GO:1900182; GO:0033141; GO:0048863; GO:0046888; GO:0042531; GO:0045835; GO:0048644; GO:0048861; GO:0072108; GO:…	GO:0005125; GO:0005146; GO:0008083; GO:0005102; GO:0001135	GO:0005576; GO:0005829; GO:0005615	1.051e-06	3.533e-05	TRUE	-0.8894	301.6	390.5	364.5	175.7	215.5	161.6	183.2	219.9	144.9	202.4	207.4	134.3	196.8	10.55	13.76	12.91	6.364	7.874	5.787	5.794	6.908	4.625	6.76	6.777	4.497	6.414	red
ENSMUSG00000002297	ENSMUST00000002368; ENSMUST00000163141; ENSMUST00000166364; ENSMUST00000168500; ENSMUST00000168637; ENSMUST00000170927; ENSMUST00000171808; ENSMUST00000197442; ENSMUST00000198785	Dbf4	protein_coding	-	5	protein_coding	DBF4 zinc finger [Source:MGI Symbol;Acc:MGI:1351328]	8396973	8422716	0.4387	1743	GO:0006468; GO:0007049; GO:0006260; GO:0007089	GO:0008270; GO:0046872; GO:0003676; GO:0004674	GO:0005634	1.06e-06	3.554e-05	TRUE	-0.8005	409.9	515.3	489.9	276.3	279.5	239.7	12.84	13.75	12.61	9.37	13.18	20.34	46.45	22.52	28.53	27.24	15.72	16.04	13.48	0.6376	0.6782	0.6323	0.4916	0.6763	1.07	2.379	green
ENSMUSG00000022505	ENSMUST00000078357	Emp2	protein_coding	-	16	protein_coding	epithelial membrane protein 2 [Source:MGI Symbol;Acc:MGI:1098726]	10281749	10313968	0.5041	3440	GO:0007015; GO:0007155; GO:0016477; GO:0007160; GO:0008219; GO:0032147; GO:0008284; GO:0007566; GO:0072659; GO:0034394; GO:0045022; GO:0043549; GO:0003093; GO:0001954; GO:0070252; GO:0045765; GO:0032060; GO:0001765; GO:0001913; GO:0001952; GO:0010594; GO:0043534; GO:2001046; GO:2001212	GO:0019901; GO:0019900; GO:0005178	GO:0016020; GO:0016021; GO:0000139; GO:0005794; GO:0005886; GO:0005634; GO:0005737; GO:0031410; GO:0009986; GO:0005829; GO:0016324; GO:0045121; GO:0045177	1.068e-06	3.572e-05	TRUE	-0.6572	1678	1881	1674	1228	1067	995.3	4817	4967	4538	3748	4160	3315	3828	46.72	52.75	47.16	35.41	31.02	28.36	121.2	124.2	115.3	99.62	108.2	88.35	99.32	cyan
ENSMUSG00000086583	ENSMUST00000071523; ENSMUST00000071641	Gm15500	pseudogene	-	7	transcribed_processed_pseudogene	predicted pseudogene 15500 [Source:MGI Symbol;Acc:MGI:3782947]	114705217	114706235	0.4599	956				1.078e-06	3.593e-05	TRUE	0.6724	4465	4905	5038	7860	7499	7515	2884	3216	3306	5997	6379	5658	6130	447	494.8	510.6	814.8	784.3	770.3	261	289.1	302.1	573.3	596.6	542.3	572	orange
ENSMUSG00000032289	ENSMUST00000034829; ENSMUST00000098660; ENSMUST00000126347; ENSMUST00000140824; ENSMUST00000146099; ENSMUST00000171654	Thsd4	protein_coding	-	9	protein_coding	thrombospondin, type I, domain containing 4 [Source:MGI Symbol;Acc:MGI:2672033]	59966931	60522046	0.5338	4678	GO:0006508; GO:0048251	GO:0016787; GO:0005515; GO:0004222; GO:0008233	GO:0005578; GO:0005576; GO:0070062; GO:0031012; GO:0001527	1.13e-06	3.757e-05	TRUE	1.016	168.2	184.2	75.85	295.5	236.8	359.9	562.4	246.1	450.3	756.2	222.2	1778	444.1	3.443	3.799	1.572	6.262	5.064	7.543	10.41	4.525	8.415	14.78	4.25	34.84	8.472	orange
ENSMUSG00000062312	ENSMUST00000058295; ENSMUST00000136032; ENSMUST00000138066	Erbb2	protein_coding	+	11	protein_coding	erb-b2 receptor tyrosine kinase 2 [Source:MGI Symbol;Acc:MGI:95410]	98412470	98437716	0.5754	3277	GO:0006468; GO:0006355; GO:0016310; GO:0006351; GO:0018108; GO:0010628; GO:0007169; GO:0007399; GO:0007422; GO:0007507; GO:0048709; GO:0023014; GO:0007528; GO:0045727; GO:0007166; GO:0046777; GO:0030307; GO:0007165; GO:0070372; GO:0045945; GO:0008045; GO:0045943; GO:0045785; GO:0071363; GO:0032886; GO:0014065; GO:0043547; GO:0042060; GO:0043406; GO:0050679; GO:0090314; GO:0071364; GO:0001934; GO:…	GO:0004672; GO:0005524; GO:0016740; GO:0005515; GO:0000166; GO:0046982; GO:0016301; GO:0004713; GO:0004714; GO:0004888; GO:0042802; GO:0008022; GO:0019903; GO:0001042; GO:0004716; GO:0019838	GO:0016020; GO:0016021; GO:0005886; GO:0005634; GO:0005829; GO:0005737; GO:0031410; GO:0010008; GO:0016323; GO:0016324; GO:0048471; GO:0043235; GO:0043209	1.138e-06	3.773e-05	TRUE	-0.7059	912.9	1006	714.3	584.2	569.1	438.3	1023	680.7	725.3	703.9	846.8	621.7	707.7	26.67	29.63	21.13	17.67	17.37	13.11	27.04	17.87	19.35	19.64	23.12	17.39	19.28	red
ENSMUSG00000026778	ENSMUST00000028118; ENSMUST00000102970; ENSMUST00000114853; ENSMUST00000192461; ENSMUST00000195207; ENSMUST00000195628	Prkcq	protein_coding	+	2	protein_coding	protein kinase C, theta [Source:MGI Symbol;Acc:MGI:97601]	11172108	11301222	0.4785	2446	GO:0006468; GO:0006355; GO:0035556; GO:0016310; GO:0002376; GO:0006954; GO:0032212; GO:0046627; GO:0051092; GO:0051973; GO:0060326; GO:0070233; GO:1904355; GO:0050870; GO:0018105; GO:0042102; GO:0045086; GO:0032753; GO:0090330; GO:0006509; GO:0032740; GO:2000318; GO:2000570	GO:0004672; GO:0005524; GO:0016740; GO:0046872; GO:0000166; GO:0016301; GO:0004674; GO:0005515; GO:0004697	GO:0016020; GO:0001772; GO:0005886; GO:0005737; GO:0005815; GO:0016235	1.159e-06	3.833e-05	TRUE	-0.873	288	487.5	422.1	186.2	236.3	214.5	813	886	735.4	900.5	1023	729.3	774.1	11.27	19.23	16.73	7.549	9.662	8.597	28.77	31.15	26.28	33.67	37.41	27.34	28.24	cyan
ENSMUSG00000029177	ENSMUST00000031073; ENSMUST00000133316; ENSMUST00000134372; ENSMUST00000134846; ENSMUST00000144742; ENSMUST00000149759; ENSMUST00000150810; ENSMUST00000197962; ENSMUST00000199320; ENSMUST00000199617	Cenpa	protein_coding	+	5	protein_coding	centromere protein A [Source:MGI Symbol;Acc:MGI:88375]	30666777	30674830	0.5299	1198	GO:0000132; GO:0000281; GO:0051382; GO:0071459	GO:0003677; GO:0046982	GO:0005634; GO:0000786; GO:0005694; GO:0000775; GO:0000780; GO:0000776; GO:0000777; GO:0000778; GO:0000788; GO:0000939; GO:0031618	1.17e-06	3.857e-05	TRUE	-0.7948	472.9	620	503.8	335	340.3	226.4	18.53	27.93	13.66	19.32	34.56	20.82	39.49	37.79	49.93	40.77	27.73	28.42	18.53	1.339	2.005	0.9965	1.475	2.581	1.593	2.942	green
ENSMUSG00000029014	ENSMUST00000030771; ENSMUST00000115192; ENSMUST00000115193; ENSMUST00000115195; ENSMUST00000132962; ENSMUST00000145955; ENSMUST00000147987	Dnajc2	protein_coding	-	5	protein_coding	DnaJ heat shock protein family (Hsp40) member C2 [Source:MGI Symbol;Acc:MGI:99470]	21757267	21785251	0.4448	1839	GO:0006355; GO:0006351; GO:0016569; GO:0045893; GO:0006260; GO:2000279	GO:0003677; GO:0005515; GO:0003723; GO:0003682; GO:0042393; GO:0043130; GO:0030544	GO:0005634; GO:0005829; GO:0005737; GO:0031965	1.201e-06	3.95e-05	TRUE	0.7152	421.1	400.6	398.2	617	655.1	739.7	207.6	282.8	292.9	204.7	299.6	273.7	269.2	21.92	21.02	20.99	33.26	35.64	39.43	9.773	13.22	13.92	10.18	14.57	13.65	13.06	orange
ENSMUSG00000031239	ENSMUST00000033591	Itm2a	protein_coding	-	X	protein_coding	integral membrane protein 2A [Source:MGI Symbol;Acc:MGI:107706]	107397099	107403376	0.4169	1744	GO:0002377; GO:0002317		GO:0016020; GO:0016021	1.211e-06	3.971e-05	TRUE	0.7912	948.7	523.3	564.7	1177	742	1618	2296	2382	2582	3013	2685	2668	2373	52.09	28.96	31.39	66.91	42.56	90.97	114	117.5	129.4	158	137.7	140.3	121.5	blue
ENSMUSG00000025203	ENSMUST00000026221	Scd2	protein_coding	+	19	protein_coding	stearoyl-Coenzyme A desaturase 2 [Source:MGI Symbol;Acc:MGI:98240]	44293676	44306864	0.4953	5453	GO:0055114; GO:0006629; GO:0006631; GO:0006633; GO:1903966	GO:0046872; GO:0016491; GO:0004768; GO:0016717; GO:0032896	GO:0016020; GO:0016021; GO:0005783; GO:0005789; GO:0031090; GO:0043231	1.229e-06	4.018e-05	TRUE	-0.6544	17680	17610	15480	10620	10950	10480	48290	50300	50670	30680	34480	28030	35950	310.4	311.6	275.1	193.1	200.9	188.5	766.6	793.4	812.4	514.5	565.6	471.3	588.4	cyan
ENSMUSG00000023243	ENSMUST00000024011	Kcnk5	protein_coding	-	14	protein_coding	potassium channel, subfamily K, member 5 [Source:MGI Symbol;Acc:MGI:1336175]	20140058	20181782	0.5505	3364	GO:0006810; GO:0006811; GO:0034765; GO:0071805; GO:0071804	GO:0005267; GO:0005249	GO:0016020; GO:0016021	1.26e-06	4.11e-05	TRUE	-1.129	150.3	162	214.9	80.14	78.38	65.44	350.9	288.9	408.3	368.4	249.4	584	285.6	4.278	4.648	6.193	2.362	2.331	1.907	9.03	7.385	10.61	10.01	6.632	15.92	7.576	cyan
ENSMUSG00000051067	ENSMUST00000053986; ENSMUST00000219924	Lingo3	protein_coding	-	10	protein_coding	leucine rich repeat and Ig domain containing 3 [Source:MGI Symbol;Acc:MGI:3609246]	80832801	80844039	0.6577	1855	GO:0008150	GO:0003674	GO:0016020; GO:0016021; GO:0005615; GO:0005578	1.279e-06	4.161e-05	TRUE	-1.139	176.2	204.3	166.4	69.52	106.5	53.54	3.899	0	2.099	0	0	0	0	9.095	10.63	8.698	3.716	5.742	2.83	0.182	0	0.09893	0	0	0	0	green
ENSMUSG00000112527	ENSMUST00000218852; ENSMUST00000220364	AC124413.2	long_noncoding	+	10	lincRNA		121506623	121526101	0.5348	600				1.302e-06	4.222e-05	TRUE	-1.412	68.69	116.7	128.5	48.28	25.56	25.78	0	2.618	0	2.274	6.584	0	0	10.95	18.76	20.75	7.971	4.257	4.209	0	0.375	0	0.3463	0.9809	0	0	yellow
ENSMUSG00000018167	ENSMUST00000018311; ENSMUST00000130323; ENSMUST00000143243; ENSMUST00000148738; ENSMUST00000152559; ENSMUST00000154960; ENSMUST00000155063	Stard3	protein_coding	+	11	protein_coding	START domain containing 3 [Source:MGI Symbol;Acc:MGI:1929618]	98358368	98381112	0.5719	1204	GO:0006810; GO:0006869; GO:0030301; GO:0006694; GO:0006701	GO:0008289; GO:0015485; GO:0017127	GO:0016020; GO:0016021; GO:0005737; GO:0005765; GO:0005768; GO:0005739; GO:0005770; GO:0031902	1.324e-06	4.282e-05	TRUE	-0.6882	844.2	806.1	821.7	568.7	514.6	431.3	654	460.8	439.8	233.1	260.9	211.6	321.1	67.13	64.61	66.16	46.83	42.75	35.12	47.03	32.92	31.93	17.7	19.39	16.12	23.8	red
ENSMUSG00000040181	ENSMUST00000046049; ENSMUST00000111518; ENSMUST00000131058; ENSMUST00000134098; ENSMUST00000136120; ENSMUST00000143902; ENSMUST00000193078; ENSMUST00000193766	Fmo1	protein_coding	-	1	protein_coding	flavin containing monooxygenase 1 [Source:MGI Symbol;Acc:MGI:1310002]	162829561	162866610	0.4662	1464	GO:0055114; GO:0009404; GO:0017144; GO:0006082; GO:0006970; GO:0032496; GO:0070995	GO:0004497; GO:0016491; GO:0050660; GO:0050661; GO:0004499	GO:0016020; GO:0016021; GO:0005783; GO:0005789; GO:0031090; GO:0043231	1.449e-06	4.675e-05	TRUE	0.8849	230.6	143.6	293.7	375.5	370.2	510.9	630.1	698.4	813.2	1173	800.5	1406	965	15.08	9.462	19.45	25.43	25.3	34.21	37.26	41.03	48.56	73.24	48.92	88.06	58.83	blue
ENSMUSG00000025931	ENSMUST00000068880; ENSMUST00000167119; ENSMUST00000187651; ENSMUST00000189400	Paqr8	protein_coding	+	1	protein_coding	progestin and adipoQ receptor family member VIII [Source:MGI Symbol;Acc:MGI:1921479]	20890606	20939650	0.5115	3242	GO:0007275; GO:0030154; GO:0048477; GO:0043401; GO:0048545	GO:0005496; GO:0008289; GO:0003707	GO:0016020; GO:0016021; GO:0005886; GO:0005794	1.524e-06	4.892e-05	TRUE	-0.9313	283.7	306	261.3	136.1	168.7	123.9	1532	1580	1188	684.5	883.9	636.9	919.5	8.379	9.106	7.812	4.164	5.205	3.748	40.91	41.91	32.04	19.31	24.39	18.01	25.31	blue
ENSMUSG00000013921	ENSMUST00000014065; ENSMUST00000125935; ENSMUST00000126216; ENSMUST00000132844; ENSMUST00000144508; ENSMUST00000145253; ENSMUST00000150892	Clip3	protein_coding	+	7	protein_coding	CAP-GLY domain containing linker protein 3 [Source:MGI Symbol;Acc:MGI:1923936]	30291728	30308367	0.5786	954	GO:0001934; GO:0045444; GO:0043065; GO:0010828; GO:0018230; GO:0031115; GO:0044091; GO:0045807; GO:0072321; GO:0090004	GO:0005515; GO:0008017; GO:0035594	GO:0016020; GO:0005794; GO:0005886; GO:0005737; GO:0031901; GO:0055038; GO:0005802; GO:0045121; GO:0032588; GO:0005795	1.526e-06	4.892e-05	TRUE	-0.6499	1273	1375	1064	734.8	830.6	774.4	5781	5770	5055	3724	4292	3472	4899	127.7	138.9	108	76.31	87.03	79.52	524.2	519.8	462.9	356.7	402.2	333.4	458	blue
ENSMUSG00000030986	ENSMUST00000033290; ENSMUST00000063669; ENSMUST00000106139; ENSMUST00000130182; ENSMUST00000135989; ENSMUST00000136301; ENSMUST00000140593; ENSMUST00000146211; ENSMUST00000149876; ENSMUST00000211450	Dhx32	protein_coding	-	7	protein_coding	DEAH (Asp-Glu-Ala-His) box polypeptide 32 [Source:MGI Symbol;Acc:MGI:2141813]	133720942	133782726	0.5351	1468	GO:0000398	GO:0016787; GO:0000166; GO:0005524; GO:0004386; GO:0004004	GO:0005634; GO:0005737; GO:0005739; GO:0005681	1.529e-06	4.892e-05	TRUE	-0.8114	429.1	427.7	521.5	224	316.1	227.1	147.2	155.4	177.4	124	129.2	147.5	161.2	27.98	28.12	34.43	15.13	21.54	15.16	8.679	9.102	10.56	7.721	7.874	9.213	9.803	red
ENSMUSG00000038463	ENSMUST00000046792	Olfml2b	protein_coding	+	1	protein_coding	olfactomedin-like 2B [Source:MGI Symbol;Acc:MGI:2443310]	170644532	170682789	0.5305	3095	GO:0030198	GO:0050840	GO:0005576; GO:0005578; GO:0005615	1.535e-06	4.899e-05	TRUE	-0.6669	1814	1626	1720	1094	1274	849.8	1191	919	935.3	930.2	812.3	920.8	710.5	56.11	50.7	53.88	35.05	41.16	26.92	33.32	25.54	26.42	27.48	23.48	27.28	20.49	red
ENSMUSG00000027820	ENSMUST00000029400; ENSMUST00000191633; ENSMUST00000192002; ENSMUST00000193805; ENSMUST00000194134; ENSMUST00000194150; ENSMUST00000194324; ENSMUST00000194836	Mme	protein_coding	+	3	protein_coding	membrane metallo endopeptidase [Source:MGI Symbol;Acc:MGI:97004]	63241537	63386030	0.433	2680	GO:0006508; GO:0050435; GO:0071345; GO:0071493; GO:0019233; GO:0001822; GO:0071492; GO:0006518; GO:0046449; GO:0090399	GO:0046872; GO:0016787; GO:0008233; GO:0008237; GO:0004222; GO:0008270; GO:0004175; GO:0008238; GO:0042277	GO:0016020; GO:0016021; GO:0005886; GO:0005737; GO:0005925; GO:0070062; GO:0030424; GO:0030425; GO:0045202; GO:0005903; GO:0008021; GO:0044306	1.58e-06	5.028e-05	TRUE	-0.8089	571.4	439.8	398.2	246.2	220.8	322.3	4282	5020	4141	3542	3210	3258	3518	20.41	15.84	14.4	9.109	8.24	11.79	138.3	161.1	135.1	120.8	107.1	111.5	117.2	blue
ENSMUSG00000044217	ENSMUST00000088200; ENSMUST00000169082	Aqp5	protein_coding	+	15	protein_coding	aquaporin 5 [Source:MGI Symbol;Acc:MGI:106215]	99590849	99594829	0.6264	1464	GO:0006810; GO:0034220; GO:0048593; GO:0006833; GO:0046541; GO:0015670; GO:0030157; GO:0042476	GO:0005215; GO:0005515; GO:0015250	GO:0016020; GO:0016021; GO:0005886; GO:0070062; GO:0005887; GO:0005783; GO:0016324; GO:0005902; GO:0009925	1.588e-06	5.041e-05	TRUE	-1.343	84.62	122.8	128.5	47.31	41.75	24.79	0	0	2.099	0	0.823	0	0	5.534	8.093	8.51	3.204	2.853	1.66	0	0	0.1254	0	0.05029	0	0	yellow
ENSMUSG00000061718	ENSMUST00000078694; ENSMUST00000132443; ENSMUST00000133700; ENSMUST00000137634; ENSMUST00000147415; ENSMUST00000150762; ENSMUST00000152525	Ppp1r1b	protein_coding	+	11	protein_coding	protein phosphatase 1, regulatory (inhibitor) subunit 1B [Source:MGI Symbol;Acc:MGI:94860]	98348404	98357796	0.5741	1191	GO:0007165; GO:0035556; GO:0006351; GO:0008542; GO:0006469; GO:0001975; GO:0032515; GO:0007621	GO:0004864; GO:0004865; GO:0031748; GO:0031749; GO:0031750; GO:0031751; GO:0031752	GO:0005634; GO:0005737; GO:0043025	1.593e-06	5.042e-05	TRUE	-1.048	248.9	262.7	177	96.55	143.1	74.37	162.8	141.4	98.67	63.69	83.12	53.92	81.98	20.01	21.28	14.41	8.038	12.02	6.122	11.83	10.21	7.242	4.89	6.244	4.151	6.143	red
ENSMUSG00000037313	ENSMUST00000074849; ENSMUST00000079534; ENSMUST00000114426; ENSMUST00000138240; ENSMUST00000139453; ENSMUST00000139888; ENSMUST00000152847; ENSMUST00000201633	Tacc3	protein_coding	+	5	protein_coding	transforming, acidic coiled-coil containing protein 3 [Source:MGI Symbol;Acc:MGI:1341163]	33658128	33678995	0.5079	1478	GO:0007091; GO:0060236; GO:1902850			1.597e-06	5.043e-05	TRUE	-0.6972	676	758.8	864.9	527.2	450.7	423.4	57.51	40.15	60.88	60.26	71.6	50.86	65.57	43.79	49.54	56.73	35.37	30.5	28.08	3.368	2.336	3.601	3.728	4.334	3.155	3.959	yellow
ENSMUSG00000020893	ENSMUST00000021271; ENSMUST00000101004; ENSMUST00000102605; ENSMUST00000132462; ENSMUST00000142392; ENSMUST00000166748	Per1	protein_coding	+	11	protein_coding	period circadian clock 1 [Source:MGI Symbol;Acc:MGI:1098283]	69095217	69109960	0.5884	3470	GO:0006355; GO:0006351; GO:0000122; GO:0045892; GO:0007623; GO:0045944; GO:0048511; GO:0032922; GO:0043966; GO:0043124; GO:0043967; GO:0042752; GO:0042634; GO:2000323; GO:0070932; GO:0009416; GO:0002028; GO:0010608; GO:0043153; GO:0046329; GO:0051591; GO:0097167; GO:1900015; GO:1900744	GO:0005515; GO:0000978; GO:0031625; GO:0008134; GO:0019900; GO:0031490; GO:0070888; GO:0000976; GO:0000989	GO:0005634; GO:0005654; GO:0005829; GO:0005737	1.615e-06	5.086e-05	TRUE	0.6467	887	805.1	726.9	1403	1156	1226	2949	2568	2459	2761	2941	2828	3229	24.47	22.39	20.31	40.09	33.33	34.63	73.58	63.66	61.96	72.75	75.83	74.71	83.04	blue
ENSMUSG00000024795	ENSMUST00000087341	Kif20b	protein_coding	+	19	protein_coding	kinesin family member 20B [Source:MGI Symbol;Acc:MGI:2444576]	34922358	34975731	0.3944	5563	GO:0007018; GO:0007088; GO:0007049; GO:0051301; GO:0048812; GO:0001843; GO:0090316; GO:0008284; GO:0032467; GO:0070201; GO:2000114; GO:2001224; GO:0035372; GO:2001222; GO:1903438	GO:0005524; GO:0005515; GO:0000166; GO:0042803; GO:0008017; GO:0003777; GO:0008574; GO:0016887; GO:0050699	GO:0005634; GO:0005654; GO:0005829; GO:0005737; GO:0005874; GO:0005856; GO:0005730; GO:0005813; GO:0097431; GO:0005815; GO:0042995; GO:0048471; GO:0000922; GO:0030426; GO:0005819; GO:0030496; GO:0030424; GO:0015630; GO:0005871; GO:0070938; GO:0051233; GO:1990023	1.638e-06	5.135e-05	TRUE	-0.7845	472.9	414.6	505.7	241.4	280.3	270.7	27.29	28.8	30.44	43.21	41.15	44.77	72.41	8.139	7.192	8.812	4.302	5.04	4.771	0.4247	0.4453	0.4784	0.7103	0.6618	0.7379	1.162	yellow
ENSMUSG00000032280	ENSMUST00000034820; ENSMUST00000159050; ENSMUST00000159140; ENSMUST00000159386; ENSMUST00000159630; ENSMUST00000160541; ENSMUST00000160724; ENSMUST00000160882; ENSMUST00000161194; ENSMUST00000161207; ENSMUST00000161689; ENSMUST00000161993; ENSMUST00000162127; ENSMUST00000162281; ENSMUST00000162583; ENSMUST00000162962; ENSMUST00000162973; ENSMUST00000178113	Tle3	protein_coding	+	9	protein_coding	transducin-like enhancer of split 3 [Source:MGI Symbol;Acc:MGI:104634]	61372366	61418497	0.5662	2956	GO:0006355; GO:0007275; GO:0016055; GO:0006351; GO:0007283; GO:0030154	GO:0005515	GO:0005634; GO:0005654	1.64e-06	5.135e-05	TRUE	-0.638	2258	2448	2101	1510	1464	1364	1601	1272	1415	1338	1444	1433	1559	73.13	79.9	68.89	50.65	49.53	45.25	46.9	37.02	41.85	41.4	43.69	44.44	47.07	red
ENSMUSG00000074129	ENSMUST00000150350; ENSMUST00000209212; ENSMUST00000209626; ENSMUST00000209711; ENSMUST00000209812; ENSMUST00000209815; ENSMUST00000209927; ENSMUST00000209965; ENSMUST00000209967; ENSMUST00000210073; ENSMUST00000210134; ENSMUST00000210191; ENSMUST00000210792; ENSMUST00000210918; ENSMUST00000210931; ENSMUST00000210967; ENSMUST00000211037; ENSMUST00000211438; ENSMUST00000211494	Rpl13a	protein_coding	-	7	protein_coding	ribosomal protein L13A [Source:MGI Symbol;Acc:MGI:1351455]	45125558	45128761	0.5547	558	GO:0006412; GO:0071346; GO:0032496; GO:0017148; GO:0006417; GO:0060425; GO:0032844; GO:0048246; GO:1901194	GO:0003735; GO:0003723; GO:0003729	GO:0005634; GO:0005737; GO:0005840; GO:0005925; GO:0016020; GO:0015934; GO:0022625; GO:0005730; GO:0030529; GO:0097452; GO:0016021	1.702e-06	5.317e-05	TRUE	0.6977	4358	5048	5441	7764	9884	6307	2805	2404	2811	5448	6570	5187	5024	747.7	872.7	945.2	1379	1772	1108	435.1	370.5	440.2	892.6	1053	852.1	803.4	orange
ENSMUSG00000074607	ENSMUST00000099110; ENSMUST00000109428; ENSMUST00000128999; ENSMUST00000148599; ENSMUST00000165937	Tox2	protein_coding	+	2	protein_coding	TOX high mobility group box family member 2 [Source:MGI Symbol;Acc:MGI:3611233]	163203125	163324170	0.6245	1563	GO:0006366; GO:0045944	GO:0003677; GO:0000978; GO:0001077	GO:0005634; GO:0005654	1.712e-06	5.317e-05	TRUE	1.431	41.81	35.22	15.8	85.35	140.6	71.4	24.38	33.09	23.09	38.67	27.16	24.42	50.61	2.561	2.175	0.9801	5.414	8.996	4.479	1.35	1.821	1.292	2.262	1.555	1.432	2.89	orange
ENSMUSG00000004319	ENSMUST00000004430; ENSMUST00000056508; ENSMUST00000093490; ENSMUST00000110301; ENSMUST00000110302; ENSMUST00000129672; ENSMUST00000132234; ENSMUST00000145493; ENSMUST00000145741; ENSMUST00000147824	Clcn3	protein_coding	-	8	protein_coding	chloride channel, voltage-sensitive 3 [Source:MGI Symbol;Acc:MGI:103555]	60910389	60983300	0.4304	4437	GO:0055085; GO:0006810; GO:0006811; GO:0006821; GO:1903959; GO:0044070; GO:0045794; GO:1902476; GO:0034220; GO:0045494; GO:0070050; GO:0008344; GO:0035249; GO:0006911; GO:0051932; GO:0097401; GO:1903428	GO:0005216; GO:0005247; GO:0005254; GO:0030165; GO:0046982; GO:0072320; GO:0000166; GO:0005524; GO:0015297	GO:0016020; GO:0016021; GO:0005769; GO:0005770; GO:0005794; GO:0005886; GO:0008021; GO:0009897; GO:0012506; GO:0030141; GO:0031410; GO:0042581; GO:0045335; GO:0005768; GO:0043679; GO:0031902; GO:0005887; GO:0031901; GO:0060077; GO:0030658	1.719e-06	5.317e-05	TRUE	-0.6667	880	907.8	792.2	529.1	496.7	581.1	1908	2123	1995	1715	1797	1570	1769	18.99	19.74	17.31	11.82	11.2	12.84	37.22	41.16	39.3	35.34	36.24	32.44	35.58	cyan
ENSMUSG00000022037	ENSMUST00000022616; ENSMUST00000127387; ENSMUST00000128539; ENSMUST00000138191; ENSMUST00000138665; ENSMUST00000144619; ENSMUST00000146990; ENSMUST00000152903; ENSMUST00000153460	Clu	protein_coding	+	14	protein_coding	clusterin [Source:MGI Symbol;Acc:MGI:88423]	65968483	65981548	0.541	888	GO:0000902; GO:0032760; GO:0050821; GO:0043065; GO:0045429; GO:0060548; GO:1902430; GO:0032436; GO:0051092; GO:2000060; GO:1901216; GO:2001244; GO:0061077; GO:0032464; GO:0097193; GO:0001774; GO:0032463; GO:0051131; GO:0017038; GO:1900221; GO:1901214; GO:1905907; GO:1902230; GO:0009615; GO:0032286; GO:0051788; GO:0061518; GO:1902004; GO:1902847; GO:1902949; GO:1902998; GO:1903573; GO:1905892; GO:…	GO:0005515; GO:0031625; GO:0051787	GO:0016020; GO:0005615; GO:0071944; GO:0005634; GO:0043234; GO:0048471; GO:0009986; GO:0005737; GO:0031410; GO:0005576; GO:0070062; GO:0031012; GO:0005739; GO:0005783; GO:0072562; GO:0005829; GO:0043231; GO:0031966; GO:0034366; GO:0097418; GO:0042583; GO:0097440	1.72e-06	5.317e-05	TRUE	0.7634	344.5	364.3	484.6	611.2	886	534.5	701.8	701.7	545.8	485.5	572.8	611.5	439.9	37.12	39.57	52.88	68.21	99.76	58.98	68.39	67.93	53.71	49.98	57.68	63.11	44.2	orange
ENSMUSG00000034235	ENSMUST00000022356; ENSMUST00000035340; ENSMUST00000123287; ENSMUST00000127342; ENSMUST00000143267	Usp54	protein_coding	-	14	protein_coding	ubiquitin specific peptidase 54 [Source:MGI Symbol;Acc:MGI:1926037]	20548912	20618354	0.4858	3664	GO:0008150; GO:0016579	GO:0003674; GO:0036459	GO:0005575	1.72e-06	5.317e-05	TRUE	0.7018	420.1	465	579.4	689.4	895.4	803.2	1164	1094	919.5	1263	1506	1296	1420	10.98	12.24	15.33	18.66	24.44	21.49	27.5	25.67	21.94	31.53	36.77	32.44	34.58	orange
ENSMUSG00000067288	ENSMUST00000087342; ENSMUST00000166693; ENSMUST00000173019; ENSMUST00000173480; ENSMUST00000173844; ENSMUST00000173879; ENSMUST00000174788	Rps28	protein_coding	-	17	protein_coding	ribosomal protein S28 [Source:MGI Symbol;Acc:MGI:1859516]	33819027	33824562	0.5227	429	GO:0006412; GO:0042254; GO:0000028; GO:0006364; GO:0042274; GO:0030490	GO:0003735; GO:0003723	GO:0005622; GO:0005840; GO:0070062; GO:0030529; GO:0022627; GO:0015935	1.771e-06	5.462e-05	TRUE	0.6827	2544	2862	3095	4446	5278	3862	1327	1318	1332	2525	2982	2834	2734	566.8	642.7	698.2	1026	1229	881.2	267.3	263.8	271	537.4	620.8	604.6	567.9	orange
ENSMUSG00000027030	ENSMUST00000102715; ENSMUST00000123781; ENSMUST00000126663; ENSMUST00000130380; ENSMUST00000134442; ENSMUST00000139407; ENSMUST00000144457; ENSMUST00000149581	Stk39	protein_coding	-	2	protein_coding	serine/threonine kinase 39 [Source:MGI Symbol;Acc:MGI:1858416]	68210445	68472268	0.4556	1340	GO:0006468; GO:0016310; GO:0035556; GO:0001933; GO:0018105; GO:0018107; GO:0023014; GO:0023016; GO:0032414; GO:0043268; GO:0046777; GO:1901017; GO:1901380; GO:1905408; GO:2000650; GO:2000681; GO:2000687; GO:0008217; GO:0050727; GO:0071476; GO:0090188; GO:2000021; GO:0036438	GO:0004672; GO:0005524; GO:0016740; GO:0005515; GO:0000166; GO:0016301; GO:0004674; GO:0019901; GO:0004702	GO:0005634; GO:0005654; GO:0005829; GO:0005737; GO:0016020; GO:0043231; GO:0016323; GO:0016324; GO:0005856; GO:0019898	1.784e-06	5.487e-05	TRUE	-0.6361	1109	1087	1053	649.8	696.9	722.8	1236	1177	1055	1123	977.7	1127	1176	79.24	78.27	76.21	48.08	52.02	52.89	79.85	75.56	68.82	76.66	65.28	77.14	78.35	red
ENSMUSG00000027669	ENSMUST00000108234; ENSMUST00000143588; ENSMUST00000144292; ENSMUST00000152901; ENSMUST00000155737; ENSMUST00000184130; ENSMUST00000192116; ENSMUST00000193050	Gnb4	protein_coding	-	3	protein_coding	guanine nucleotide binding protein (G protein), beta 4 [Source:MGI Symbol;Acc:MGI:104581]	32580332	32616585	0.4955	2519	GO:0007165; GO:0007186; GO:0021762	GO:0004871; GO:0003924; GO:0032403	GO:0070062; GO:0005765; GO:0043209; GO:0005834	1.809e-06	5.539e-05	TRUE	-0.6646	937.8	860.5	1018	574.5	653.4	527.5	411.3	357.8	359	456	453.5	386.6	431.8	35.64	32.96	39.16	22.61	25.95	20.53	14.14	12.22	12.46	16.55	16.1	14.07	15.3	red
ENSMUSG00000029816	ENSMUST00000031840; ENSMUST00000203757; ENSMUST00000204260; ENSMUST00000204460; ENSMUST00000205103	Gpnmb	protein_coding	+	6	protein_coding	glycoprotein (transmembrane) nmb [Source:MGI Symbol;Acc:MGI:1934765]	49036546	49070929	0.5118	1795	GO:0001934; GO:2000273; GO:2000134; GO:0007155; GO:0050868; GO:0007165; GO:0042130; GO:0030335; GO:0007267; GO:1901215; GO:0031954; GO:0034103; GO:0001818; GO:0032720; GO:0070374; GO:0001649; GO:0030282	GO:0008201; GO:0045545; GO:0005178; GO:0048018	GO:0016020; GO:0016021; GO:0005886; GO:0030659; GO:0031410; GO:0005887; GO:0012505; GO:0042470	1.81e-06	5.539e-05	TRUE	-0.6979	10420	12970	12960	8247	5283	8815	466.9	292.4	523.8	577.6	486.4	393.8	655.8	556	697.2	699.7	455.5	294.4	481.5	22.52	14.01	25.51	29.43	24.24	20.11	32.61	green
ENSMUSG00000020788	ENSMUST00000021142; ENSMUST00000108484; ENSMUST00000108485; ENSMUST00000108486; ENSMUST00000135234; ENSMUST00000149493; ENSMUST00000163326	Atp2a3	protein_coding	+	11	protein_coding	ATPase, Ca++ transporting, ubiquitous [Source:MGI Symbol;Acc:MGI:1194503]	72961169	72993044	0.5738	3413	GO:0006810; GO:0006811; GO:0070588; GO:0006816; GO:0099132	GO:0005524; GO:0046872; GO:0016787; GO:0005515; GO:0000166; GO:0005388	GO:0016020; GO:0016021; GO:0005783; GO:0005789; GO:0016529; GO:0033017	1.82e-06	5.554e-05	TRUE	1.071	75.66	109.7	131.7	199.9	332.2	159.6	202.7	232.1	153.3	194.4	259.2	241.1	150.3	2.122	3.102	3.74	5.806	9.738	4.586	5.142	5.85	3.925	5.209	6.796	6.478	3.93	orange
ENSMUSG00000024421	ENSMUST00000092070; ENSMUST00000188815	Lama3	protein_coding	+	18	protein_coding	laminin, alpha 3 [Source:MGI Symbol;Acc:MGI:99909]	12333819	12583013	0.5034	8050	GO:0007155; GO:0030334; GO:0030155; GO:0006898; GO:0045995; GO:0030198; GO:0022617; GO:0035987	GO:0005102	GO:0005578; GO:0005576; GO:0070062; GO:0005604; GO:0005610	1.833e-06	5.579e-05	TRUE	1.034	99.55	93.6	125.4	177.7	304.1	195.3	122.8	125.7	118.6	101.2	158	89.54	112	1.184	1.122	1.51	2.188	3.779	2.379	1.321	1.343	1.288	1.15	1.756	1.02	1.242	orange
ENSMUSG00000032009	ENSMUST00000034507; ENSMUST00000207207; ENSMUST00000208142; ENSMUST00000208222; ENSMUST00000209106; ENSMUST00000209145; ENSMUST00000209187	Sesn3	protein_coding	+	9	protein_coding	sestrin 3 [Source:MGI Symbol;Acc:MGI:1922997]	14275067	14333101	0.4929	2852	GO:1901031; GO:0055114; GO:0032868; GO:0042593; GO:0071230; GO:1904262; GO:0034198; GO:0038203; GO:0042149; GO:0051896; GO:0046626	GO:0016491; GO:0005515	GO:0005634; GO:0005737; GO:0061700; GO:0031932	1.863e-06	5.657e-05	TRUE	-0.654	1362	1280	1194	800.4	655.1	962.8	1347	1575	1538	807.4	644.4	742.8	838.8	45.72	43.31	40.57	27.83	22.98	33.1	40.89	47.5	47.14	25.89	20.21	23.88	26.25	red
ENSMUSG00000022686	ENSMUST00000079780; ENSMUST00000119468; ENSMUST00000121344; ENSMUST00000131557; ENSMUST00000152845; ENSMUST00000155780; ENSMUST00000164397	B3gnt5	protein_coding	+	16	protein_coding	UDP-GlcNAc:betaGal beta-1,3-N-acetylglucosaminyltransferase 5 [Source:MGI Symbol;Acc:MGI:2137302]	19760208	19772753	0.4249	2446	GO:0006486; GO:0007275; GO:0007417; GO:0030148; GO:0007420	GO:0008378; GO:0016740; GO:0016757; GO:0008457; GO:0047256	GO:0016020; GO:0016021; GO:0000139; GO:0005794; GO:0005622	1.892e-06	5.731e-05	TRUE	-0.9179	290.7	258.6	319.2	122.6	150.8	170.5	895.8	964.4	955.2	369.6	432.1	270.6	389.4	11.38	10.2	12.65	4.971	6.167	6.836	31.7	33.91	34.14	13.82	15.8	10.15	14.21	cyan
ENSMUSG00000032186	ENSMUST00000064433; ENSMUST00000098552; ENSMUST00000164100; ENSMUST00000213565; ENSMUST00000214581; ENSMUST00000215036; ENSMUST00000215462; ENSMUST00000215614; ENSMUST00000217233	Tmod2	protein_coding	-	9	protein_coding	tropomodulin 2 [Source:MGI Symbol;Acc:MGI:1355335]	75565621	75611325	0.4902	3214	GO:0045745; GO:0051694; GO:0007270; GO:0007611	GO:0003779; GO:0005523	GO:0005737; GO:0005856; GO:0030426; GO:0043005	1.92e-06	5.801e-05	TRUE	-0.6485	3142	2889	2486	1762	1670	1962	6345	6913	6194	4493	5233	4526	6659	93.6	86.75	74.99	54.36	51.97	59.86	170.9	185	168.5	127.8	145.7	129.1	184.9	cyan
ENSMUSG00000035258	ENSMUST00000048471; ENSMUST00000096012; ENSMUST00000096013; ENSMUST00000171000	Abi3bp	protein_coding	+	16	protein_coding	ABI gene family, member 3 (NESH) binding protein [Source:MGI Symbol;Acc:MGI:2444583]	56477846	56690128	0.4346	4362	GO:0030198; GO:0010811	GO:0008201; GO:0005518; GO:0005539	GO:0005578; GO:0005614; GO:0005615; GO:0031012	1.927e-06	5.806e-05	TRUE	0.8158	467.9	289.8	303.4	528.2	453.2	904.3	833.4	857	954.2	1707	1285	1839	1470	10.27	6.412	6.743	12	10.39	20.32	16.54	16.9	19.12	35.78	26.37	38.65	30.08	orange
ENSMUSG00000041219	ENSMUST00000102545; ENSMUST00000110947; ENSMUST00000110948; ENSMUST00000110949	Arhgap11a	protein_coding	-	2	protein_coding	Rho GTPase activating protein 11A [Source:MGI Symbol;Acc:MGI:2444300]	113831492	113848661	0.4624	4373	GO:0007165; GO:0043547	GO:0003674; GO:0005096		1.986e-06	5.969e-05	TRUE	-0.6389	1155	1036	1052	767.6	651.7	642.5	77	53.25	70.33	53.44	69.14	83.43	75.15	25.28	22.85	23.33	17.4	14.91	14.41	1.524	1.047	1.406	1.118	1.414	1.749	1.534	green
ENSMUSG00000075602	ENSMUST00000023248; ENSMUST00000186526; ENSMUST00000187171; ENSMUST00000187994; ENSMUST00000189068; ENSMUST00000190188	Ly6a	protein_coding	-	15	protein_coding	lymphocyte antigen 6 complex, locus A [Source:MGI Symbol;Acc:MGI:107527]	74994877	74998031	0.4916	783			GO:0016020; GO:0009897; GO:0005886; GO:0005622; GO:0031225	2.037e-06	6.108e-05	TRUE	0.7299	349.4	343.2	381.4	536.8	704.1	547.2	356.7	364.8	339.1	550.4	362.1	456.8	371.6	42.68	42.25	47.17	67.91	89.86	68.44	39.4	40.02	37.81	64.22	41.33	53.44	42.32	orange
ENSMUSG00000019124	ENSMUST00000019268; ENSMUST00000124325; ENSMUST00000129744; ENSMUST00000140235; ENSMUST00000203800; ENSMUST00000205108	Scrn1	protein_coding	-	6	protein_coding	secernin 1 [Source:MGI Symbol;Acc:MGI:1917188]	54501173	54566489	0.5006	1720	GO:0006508; GO:0006887	GO:0003674; GO:0016805	GO:0005634; GO:0005737; GO:0031965; GO:0005575	2.063e-06	6.148e-05	TRUE	-0.6341	2559	2461	2228	1659	1520	1455	3806	3823	3723	2861	3138	2632	3010	142.4	138	125.6	95.62	88.39	82.91	191.6	191.2	189.2	152.1	163.2	140.3	156.2	cyan
ENSMUSG00000042116	ENSMUST00000042196	Vwa1	protein_coding	-	4	protein_coding	von Willebrand factor A domain containing 1 [Source:MGI Symbol;Acc:MGI:2179729]	155768149	155774698	0.573	3623	GO:0030198; GO:0048266	GO:0005515; GO:0042802	GO:0005615; GO:0005578; GO:0005576; GO:0070062; GO:0005604; GO:0005614	2.063e-06	6.148e-05	TRUE	-0.6729	2330	3303	2582	2010	1680	1423	8426	7383	7726	4342	5516	3534	4244	61.57	87.97	69.08	55.02	46.39	38.51	201.3	175.3	186.4	109.6	136.2	89.43	104.5	cyan
ENSMUSG00000055322	ENSMUST00000169786; ENSMUST00000185264; ENSMUST00000185331; ENSMUST00000185529; ENSMUST00000185702; ENSMUST00000186381; ENSMUST00000187281; ENSMUST00000187584; ENSMUST00000187691; ENSMUST00000188208; ENSMUST00000188436; ENSMUST00000188942; ENSMUST00000189228; ENSMUST00000189571; ENSMUST00000190389; ENSMUST00000190599; ENSMUST00000191104; ENSMUST00000191204; ENSMUST00000191264; ENSMUST00000191367;…	Tns1	protein_coding	-	1	protein_coding	tensin 1 [Source:MGI Symbol;Acc:MGI:104552]	73910231	74124449	0.5776	2822	GO:0035556; GO:0007044; GO:0010761	GO:0003723; GO:0003779	GO:0005622; GO:0005925; GO:0030055	2.07e-06	6.148e-05	TRUE	0.639	1684	1514	1258	2381	2262	2271	13670	13110	11320	10760	12720	12850	12500	57.15	51.76	43.21	83.66	80.17	78.89	419.4	399.7	350.7	348.6	403.4	417.4	395.5	blue
ENSMUSG00000057322	ENSMUST00000077915; ENSMUST00000082092; ENSMUST00000106599; ENSMUST00000106602	Rpl38	protein_coding	+	11	protein_coding	ribosomal protein L38 [Source:MGI Symbol;Acc:MGI:1914921]	114668524	114672331	0.5563	384	GO:0006412; GO:0001503; GO:0007605; GO:0001501; GO:0006417; GO:0042474; GO:0048318; GO:0034463	GO:0003735	GO:0005622; GO:0005840; GO:0005925; GO:0030529; GO:0022625; GO:0033291	2.071e-06	6.148e-05	TRUE	0.6513	1134	1436	1454	2144	2334	1823	889.9	862.3	946.8	1568	1788	1515	1652	282.6	360.7	366.8	553.4	607.7	465.3	200.5	193	215.4	373.2	416.4	361.5	383.7	orange
ENSMUSG00000068923	ENSMUST00000090945; ENSMUST00000107503; ENSMUST00000107505; ENSMUST00000130869; ENSMUST00000183267	Syt11	protein_coding	-	3	protein_coding	synaptotagmin XI [Source:MGI Symbol;Acc:MGI:1859547]	88744700	88775164	0.4902	2970	GO:0006906; GO:0048791; GO:0001778; GO:0009611; GO:0050765; GO:0051289; GO:1900165; GO:1900424; GO:1904468; GO:1905162; GO:1905171; GO:1990927; GO:1900186; GO:1900243; GO:1905154; GO:1905469	GO:0046872; GO:0005515; GO:0031625; GO:0019905; GO:0030276; GO:0000149; GO:0042803; GO:0031369; GO:0048487	GO:0016020; GO:0016021; GO:0030054; GO:0045202; GO:0031410; GO:0005887; GO:0043005; GO:0030672; GO:0005737; GO:0045335; GO:0001891; GO:0005764; GO:0032009; GO:0055037; GO:0008021; GO:0014069; GO:0030424; GO:0031982; GO:0043195; GO:0043197; GO:0044297; GO:0048471; GO:0048787; GO:0060076; GO:0060077; GO:0098793	2.083e-06	6.157e-05	TRUE	-0.6591	892.3	945.2	783.5	578.4	521.2	540.6	2451	2510	2296	1515	1658	1402	1849	28.77	30.71	25.57	19.31	17.55	17.85	71.45	72.69	67.57	46.63	49.94	43.28	55.57	cyan
ENSMUSG00000062980	ENSMUST00000115382; ENSMUST00000115383; ENSMUST00000137437; ENSMUST00000141064; ENSMUST00000151315; ENSMUST00000153922; ENSMUST00000154734; ENSMUST00000156621	Cped1	protein_coding	+	6	protein_coding	cadherin-like and PC-esterase domain containing 1 [Source:MGI Symbol;Acc:MGI:2444814]	21985916	22256404	0.4611	2147	GO:0008150	GO:0003674	GO:0005783	2.085e-06	6.157e-05	TRUE	0.8602	297.7	189.2	231.7	425.8	300.7	599.9	351.9	398.8	466.1	607.2	467.5	810.9	855.3	13.27	8.504	10.46	19.66	14.01	27.39	14.19	15.98	18.98	25.86	19.48	34.63	35.56	orange
ENSMUSG00000041445	ENSMUST00000111908	Mmrn2	protein_coding	+	14	protein_coding	multimerin 2 [Source:MGI Symbol;Acc:MGI:2385618]	34375504	34404287	0.5342	3935	GO:0001525; GO:0030948; GO:0090051		GO:0005615; GO:0005578; GO:0005576; GO:0070062; GO:0031012; GO:0005604	2.129e-06	6.273e-05	TRUE	0.8401	210.1	364.3	320.2	472.2	753.1	384.7	361.6	380.5	370.5	370.7	293	359.2	393.5	5.111	8.934	7.889	11.9	19.14	9.585	7.956	8.317	8.232	8.614	6.661	8.369	8.925	orange
ENSMUSG00000020241	ENSMUST00000001181; ENSMUST00000105413; ENSMUST00000137365	Col6a2	protein_coding	-	10	protein_coding	collagen, type VI, alpha 2 [Source:MGI Symbol;Acc:MGI:88460]	76595762	76623630	0.5704	4505	GO:0007155; GO:0070208; GO:0009749		GO:0016020; GO:0005615; GO:0043234; GO:0005578; GO:0005576; GO:0070062; GO:0031012; GO:0042383; GO:1903561; GO:0005581	2.215e-06	6.509e-05	TRUE	0.7575	3772	2512	1891	5089	3220	5459	1557	1553	1471	2836	2257	3526	1640	80.17	53.8	40.69	112	71.5	118.8	29.91	29.65	28.54	57.56	44.83	71.75	32.48	orange
ENSMUSG00000025978	ENSMUST00000027121; ENSMUST00000114428; ENSMUST00000132055; ENSMUST00000133294; ENSMUST00000141107	Rftn2	protein_coding	-	1	protein_coding	raftlin family member 2 [Source:MGI Symbol;Acc:MGI:1921263]	55170159	55226782	0.4798	2027	GO:0043330; GO:0033227; GO:0032596; GO:0050851	GO:0003674	GO:0016020; GO:0005886; GO:0005737; GO:0045121	2.254e-06	6.608e-05	TRUE	-0.7429	583.4	537.4	605.7	320.6	414.9	276.6	397.7	366.5	431.4	276.3	232.9	328.7	282.8	27.56	25.58	28.97	15.68	20.47	13.38	16.98	15.55	18.61	12.46	10.28	14.87	12.45	red
ENSMUSG00000018415	ENSMUST00000070681; ENSMUST00000139477	Gid4	protein_coding	+	11	protein_coding	GID complex subunit 4, VID24 homolog [Source:MGI Symbol;Acc:MGI:1914021]	60417145	60450927	0.5204	3000	GO:0016567; GO:0043161	GO:0061630	GO:0005575	2.332e-06	6.814e-05	TRUE	0.6492	627.2	596.8	538.3	999.3	893.7	872.6	1942	1808	1961	2065	2061	2137	2625	20.02	19.2	17.39	33.03	29.8	28.52	56.03	51.84	57.14	62.94	61.45	65.3	78.08	blue
ENSMUSG00000045128	ENSMUST00000054220; ENSMUST00000212019; ENSMUST00000212129; ENSMUST00000212378; ENSMUST00000212494; ENSMUST00000212709; ENSMUST00000212796; ENSMUST00000213053	Rpl18a	protein_coding	-	8	protein_coding	ribosomal protein L18A [Source:MGI Symbol;Acc:MGI:1924058]	70894722	70897412	0.5697	681	GO:0006412	GO:0003735; GO:0003723	GO:0005840; GO:0016020; GO:0022625; GO:0030529	2.336e-06	6.814e-05	TRUE	0.667	5432	7191	6249	10170	11190	8445	3639	3931	4195	8271	8743	8160	8180	762.8	1018	888.5	1479	1641	1214	462	495.8	537.8	1109	1147	1097	1071	orange
ENSMUSG00000019326	ENSMUST00000017316; ENSMUST00000103105	Aoc3	protein_coding	+	11	protein_coding	amine oxidase, copper containing 3 [Source:MGI Symbol;Acc:MGI:1306797]	101330605	101341938	0.549	2993	GO:0055114; GO:0009308; GO:0007155; GO:0046677; GO:1902283	GO:0046872; GO:0016491; GO:0005507; GO:0048038; GO:0008131; GO:0046982; GO:0005509; GO:0052593; GO:0052594; GO:0052595; GO:0052596	GO:0016020; GO:0016021; GO:0005886; GO:0005794; GO:0009986; GO:0005737; GO:0005783; GO:0005769; GO:0005902	2.346e-06	6.826e-05	TRUE	1.013	79.64	118.8	131.7	213.4	287.9	189.4	105.3	93.38	135.4	160.1	113.6	340.6	60.12	2.548	3.829	4.265	7.069	9.624	6.204	3.045	2.683	3.955	4.893	3.395	10.43	1.793	orange
ENSMUSG00000021097	ENSMUST00000109936; ENSMUST00000109937; ENSMUST00000222323; ENSMUST00000222412; ENSMUST00000223103; ENSMUST00000223177; ENSMUST00000223342	Clmn	protein_coding	-	12	protein_coding	calmin [Source:MGI Symbol;Acc:MGI:2136957]	104763117	104865076	0.5278	3837	GO:0008285; GO:0031175	GO:0003674; GO:0003779	GO:0016020; GO:0016021; GO:0005737	2.62e-06	7.607e-05	TRUE	-0.846	291.7	421.7	379.3	229.8	167.8	195.3	1777	1752	1660	1260	1376	1274	1547	7.278	10.6	9.582	5.938	4.375	4.991	40.1	39.26	37.81	30.03	32.08	30.43	35.98	blue
ENSMUSG00000028583	ENSMUST00000030317; ENSMUST00000119654	Pdpn	protein_coding	-	4	protein_coding	podoplanin [Source:MGI Symbol;Acc:MGI:103098]	143267431	143299564	0.4964	1290	GO:0007275; GO:0016337; GO:0007155; GO:0008360; GO:0035239; GO:0008283; GO:0030324; GO:0048286; GO:0007165; GO:0000902; GO:2000045; GO:0030335; GO:0061032; GO:0006693; GO:0001946; GO:0051272	GO:0005102	GO:0016020; GO:0016021; GO:0009897; GO:0005886; GO:0042995; GO:0001726; GO:0030027; GO:0031528; GO:0030175; GO:0031527; GO:0032587; GO:0031258	2.666e-06	7.719e-05	TRUE	0.7467	805.4	488.1	460.4	872.9	721.6	1358	293.4	181.5	281.3	417.3	189.3	609.5	293.8	59.78	36.51	34.59	67.09	55.95	103.2	19.69	12.1	19.06	29.58	13.13	43.32	20.32	orange
ENSMUSG00000032377	ENSMUST00000034941; ENSMUST00000143866	Plscr4	protein_coding	+	9	protein_coding	phospholipid scramblase 4 [Source:MGI Symbol;Acc:MGI:2143267]	92457373	92492456	0.4802	2378	GO:0017121; GO:0071222	GO:0019899; GO:0017128; GO:0042609	GO:0016020; GO:0016021; GO:0005886; GO:0070062	2.785e-06	8.044e-05	TRUE	-0.7669	412.1	465	468.8	273.2	260.7	240.9	758.3	867.5	826.1	573.1	441.1	674.6	635.3	16.59	18.87	19.11	11.39	10.97	9.934	27.61	31.37	30.37	22.04	16.6	26.01	23.85	cyan
ENSMUSG00000029298	ENSMUST00000031238; ENSMUST00000100961; ENSMUST00000196820; ENSMUST00000199453	Gbp9	protein_coding	-	5	protein_coding	guanylate-binding protein 9 [Source:MGI Symbol;Acc:MGI:3605620]	105077630	105139539	0.4413	3170	GO:0071346; GO:0042832; GO:0044406; GO:0050830	GO:0003674; GO:0000166; GO:0003924; GO:0005525	GO:0031410; GO:0070062; GO:0020005	2.795e-06	8.053e-05	TRUE	1.017	80.63	99.63	101.1	206.6	207.9	181.4	264.1	248	250.9	244.9	256	237.1	180.3	2.435	3.033	3.092	6.462	6.559	5.612	7.213	6.727	6.918	7.065	7.225	6.857	5.077	orange
ENSMUSG00000072949	ENSMUST00000168120; ENSMUST00000220901; ENSMUST00000222591; ENSMUST00000222862	Acot1	protein_coding	+	12	protein_coding	acyl-CoA thioesterase 1 [Source:MGI Symbol;Acc:MGI:1349396]	84009490	84018371	0.5031	1577	GO:0006637; GO:0001676	GO:0016787; GO:0016790; GO:0052689; GO:0016290; GO:0047617; GO:0102991	GO:0005737; GO:0005739	2.815e-06	8.092e-05	TRUE	-0.9043	260.2	321	263.5	142.3	165	127.2	175.7	135	171.8	180.3	185.1	174.4	225.4	15.79	19.64	16.2	8.946	10.47	7.909	9.642	7.361	9.526	10.46	10.5	10.14	12.75	red
ENSMUSG00000030539	ENSMUST00000032754; ENSMUST00000107383; ENSMUST00000123023; ENSMUST00000205822	Sema4b	protein_coding	+	7	protein_coding	sema domain, immunoglobulin domain (Ig), transmembrane domain (TM) and short cytoplasmic domain, (semaphorin) 4B [Source:MGI Symbol;Acc:MGI:107559]	80186841	80226527	0.5601	2922	GO:0007275; GO:0007399; GO:0030154	GO:0005515	GO:0016020; GO:0016021; GO:0005886; GO:0045202	2.909e-06	8.344e-05	TRUE	-0.7728	559.5	675.3	547.8	383.3	423.4	215.2	329.5	264.4	239.3	291.1	297.9	291	353.9	18.33	22.3	18.17	13.01	14.49	7.219	9.761	7.783	7.16	9.11	9.122	9.131	10.81	red
ENSMUSG00000029516	ENSMUST00000051704; ENSMUST00000102560; ENSMUST00000112008; ENSMUST00000122877; ENSMUST00000123736; ENSMUST00000127976; ENSMUST00000128702; ENSMUST00000134609; ENSMUST00000136780; ENSMUST00000137952; ENSMUST00000139881; ENSMUST00000141101; ENSMUST00000145363; ENSMUST00000146387; ENSMUST00000147330; ENSMUST00000147479; ENSMUST00000148245; ENSMUST00000153407; ENSMUST00000202734	Cit	protein_coding	+	5	protein_coding	citron [Source:MGI Symbol;Acc:MGI:105313]	115845278	116008947	0.5494	3155	GO:0006468; GO:0035556; GO:0016310; GO:0000086; GO:0000281; GO:0000910; GO:0007030; GO:0008064; GO:0032467; GO:0051402	GO:0004672; GO:0005524; GO:0016740; GO:0046872; GO:0000166; GO:0016301; GO:0004674; GO:0017048; GO:0030165; GO:0097110	GO:0005886; GO:0016020; GO:0031985; GO:0043025; GO:0005622	2.975e-06	8.512e-05	TRUE	-0.7778	465.9	398.6	490.9	282.9	278.6	212.2	13.66	18.32	10.5	34.12	13.97	29.51	15.03	14.14	12.19	15.08	8.891	8.832	6.594	0.3747	0.4994	0.2908	0.989	0.3963	0.8575	0.4252	green
ENSMUSG00000057863	ENSMUST00000080492	Rpl36	protein_coding	+	17	protein_coding	ribosomal protein L36 [Source:MGI Symbol;Acc:MGI:1860603]	56613395	56614243	0.6089	404	GO:0006412	GO:0003735; GO:0003723	GO:0005622; GO:0005840; GO:0030529; GO:0005730; GO:0005737; GO:0016020; GO:0022625	3.011e-06	8.594e-05	TRUE	0.6304	1155	1444	1298	2072	2158	1784	966.9	821.2	976.2	1687	2015	1704	1405	273.7	344.9	311.4	508.5	534.3	432.9	207.2	174.8	211.2	381.9	446.3	386.8	310.3	orange
ENSMUSG00000027379	ENSMUST00000028858; ENSMUST00000133943; ENSMUST00000138624; ENSMUST00000143824; ENSMUST00000153048	Bub1	protein_coding	-	2	protein_coding	BUB1, mitotic checkpoint serine/threonine kinase [Source:MGI Symbol;Acc:MGI:1100510]	127801122	127831865	0.3977	1238	GO:0006468; GO:0007063; GO:0007094; GO:0008283; GO:0051983; GO:0071173	GO:0004672; GO:0005524	GO:0000776; GO:0000777; GO:0000942; GO:0005654; GO:0005829; GO:0016020	3.019e-06	8.596e-05	TRUE	-0.8039	444	410.6	340.3	253	189.1	227.1	0	0.8727	2.11	5.674	3.292	7.122	9.564	34.34	32	26.64	20.26	15.28	17.98	0	0.06063	0.149	0.4191	0.2379	0.5275	0.6895	green
ENSMUSG00000026768	ENSMUST00000028106; ENSMUST00000129370; ENSMUST00000130548; ENSMUST00000141477; ENSMUST00000148055; ENSMUST00000172716; ENSMUST00000172791	Itga8	protein_coding	-	2	protein_coding	integrin alpha 8 [Source:MGI Symbol;Acc:MGI:109442]	12106632	12301922	0.4486	2116	GO:0007275; GO:0007229; GO:0007155; GO:0042472; GO:0001822; GO:0007399; GO:0007160; GO:0030154; GO:0001656; GO:0007420; GO:0007613; GO:0030030; GO:0030198; GO:0030511; GO:0034446; GO:0045184; GO:0048333; GO:0048745; GO:2000721	GO:0046872	GO:0016020; GO:0016021; GO:0005886; GO:0009986; GO:0005925; GO:0008305; GO:0005783; GO:0045177; GO:0014069; GO:0032591; GO:0043204	3.031e-06	8.61e-05	TRUE	0.9615	123.4	105.7	110.6	242.4	198.5	245.9	213.5	284.5	255.1	141	190.1	107.9	154.4	5.585	4.819	5.067	11.36	9.383	11.39	8.733	11.56	10.54	6.093	8.038	4.673	6.512	orange
ENSMUSG00000028378	ENSMUST00000030069	Ptgr1	protein_coding	-	4	protein_coding	prostaglandin reductase 1 [Source:MGI Symbol;Acc:MGI:1914353]	58965439	58987119	0.4861	2296	GO:0055114; GO:0006693; GO:0097327	GO:0016491; GO:0036132; GO:0047522; GO:0032440	GO:0005737; GO:0070062	3.233e-06	9.161e-05	TRUE	-0.7861	355.4	449.9	431.9	247.2	234.3	220.1	58.48	54.98	85.03	80.73	80.65	117	75.15	14.82	18.91	18.24	10.67	10.21	9.399	2.205	2.06	3.237	3.215	3.143	4.673	2.921	yellow
ENSMUSG00000002799	ENSMUST00000075827; ENSMUST00000220771; ENSMUST00000220855; ENSMUST00000221320; ENSMUST00000221454; ENSMUST00000221647; ENSMUST00000221696; ENSMUST00000222402; ENSMUST00000223140; ENSMUST00000223304	Jag2	protein_coding	-	12	protein_coding	jagged 2 [Source:MGI Symbol;Acc:MGI:1098270]	112907819	112929776	0.6046	1129	GO:0007275; GO:0001701; GO:0007219; GO:0007605; GO:0007154; GO:0001501; GO:0030217; GO:0042127; GO:0030154; GO:0045061; GO:0003016; GO:0042475; GO:0030155; GO:0045747; GO:0001709; GO:0016331; GO:0009912; GO:0007283; GO:0042492; GO:1990134	GO:0005509; GO:0008083; GO:0005515; GO:0005112	GO:0016020; GO:0016021; GO:0005887; GO:0005886	3.27e-06	9.244e-05	TRUE	1.078	64.72	98.63	73.75	199.9	190.8	138.8	174.5	137	168	159.2	181.9	146.5	148.9	5.489	8.429	6.333	17.55	16.91	12.05	13.38	10.44	13	12.89	14.41	11.9	11.77	orange
ENSMUSG00000030654	ENSMUST00000032888; ENSMUST00000203154; ENSMUST00000204005; ENSMUST00000205182; ENSMUST00000206491; ENSMUST00000206536	Arl6ip1	protein_coding	-	7	protein_coding	ADP-ribosylation factor-like 6 interacting protein 1 [Source:MGI Symbol;Acc:MGI:1858943]	118118891	118129662	0.4845	820	GO:0043066; GO:0006915; GO:0043154; GO:0071787; GO:1990809; GO:0002038; GO:0006613	GO:0005515; GO:0042802	GO:0016020; GO:0016021; GO:0005829; GO:0005737; GO:0005783; GO:0005789; GO:0012505; GO:0030176; GO:0005784	3.341e-06	9.424e-05	TRUE	-0.6147	2152	2209	2368	1467	1492	1405	1600	1704	1610	1219	1442	1268	1414	251.1	259.7	279.7	177.2	181.8	167.8	168.7	178.6	171.5	135.8	157.2	141.6	153.8	red
ENSMUSG00000040624	ENSMUST00000042438; ENSMUST00000120274; ENSMUST00000131525; ENSMUST00000136671; ENSMUST00000137111; ENSMUST00000141367; ENSMUST00000144543; ENSMUST00000154727	Plekhg1	protein_coding	+	10	protein_coding	pleckstrin homology domain containing, family G (with RhoGef domain) member 1 [Source:MGI Symbol;Acc:MGI:2676551]	3740364	3967303	0.482	3651	GO:0008150; GO:0043547; GO:0035023	GO:0003674; GO:0005089	GO:0005634; GO:0005654	3.367e-06	9.473e-05	TRUE	-0.6174	2179	1999	2129	1343	1470	1265	678.4	873.6	804.1	774.4	733.3	590.1	688.6	57.15	52.82	56.53	36.47	40.26	33.98	16.09	20.58	19.25	19.39	17.97	14.82	16.83	red
ENSMUSG00000037031	ENSMUST00000047883; ENSMUST00000218394; ENSMUST00000218824; ENSMUST00000219106; ENSMUST00000220143	Tspan15	protein_coding	-	10	protein_coding	tetraspanin 15 [Source:MGI Symbol;Acc:MGI:1917673]	62185396	62231251	0.5341	1885	GO:0007166; GO:0090002; GO:0051604	GO:0019899	GO:0016020; GO:0016021; GO:0005886; GO:0070062; GO:0005768; GO:0009986; GO:0031902; GO:0005887; GO:0097197	3.423e-06	9.599e-05	TRUE	-0.6243	1227	1239	1321	804.5	906.4	720.9	1171	1139	1242	903.2	1108	786.9	1031	62.3	63.42	67.92	42.31	48.1	37.49	53.76	51.99	57.6	43.82	52.58	38.27	48.8	red
ENSMUSG00000017344	ENSMUST00000017488; ENSMUST00000128479; ENSMUST00000146997; ENSMUST00000153628	Vtn	protein_coding	+	11	protein_coding	vitronectin [Source:MGI Symbol;Acc:MGI:98940]	78499091	78502324	0.5536	1125	GO:0006955; GO:0007155; GO:0006898; GO:0050731; GO:0007160; GO:0033627; GO:0030198; GO:0032092; GO:0010811; GO:0010951; GO:0048260; GO:0014911; GO:0035987; GO:0048709; GO:0051258; GO:0061302; GO:0097421	GO:0005044; GO:0030247; GO:0008201; GO:0005178; GO:0050840; GO:0005518; GO:0042802	GO:0005615; GO:0005576; GO:0070062; GO:0043231; GO:0031012; GO:0005578; GO:0072562; GO:0005783; GO:0005604; GO:0005737; GO:0005796; GO:0048237	3.436e-06	9.599e-05	TRUE	0.9469	153.3	87.56	164.3	255.9	237.7	312.3	622.8	498.3	779.9	1093	673.2	1525	575.2	13.05	7.51	14.16	22.55	21.13	27.22	47.93	38.1	60.6	88.82	53.54	124.3	45.64	blue
ENSMUSG00000025085	ENSMUST00000079360; ENSMUST00000099294; ENSMUST00000104902; ENSMUST00000111524; ENSMUST00000111526; ENSMUST00000111528; ENSMUST00000111529; ENSMUST00000111544; ENSMUST00000111546; ENSMUST00000111550; ENSMUST00000111555; ENSMUST00000111558; ENSMUST00000111559; ENSMUST00000127198; ENSMUST00000128212; ENSMUST00000133369; ENSMUST00000133782; ENSMUST00000134430; ENSMUST00000137389; ENSMUST00000150425;…	Ablim1	protein_coding	-	19	protein_coding	actin-binding LIM protein 1 [Source:MGI Symbol;Acc:MGI:1194500]	57032733	57314919	0.5237	2686	GO:0007010; GO:0030032; GO:0060271; GO:0045944; GO:0007411	GO:0008270; GO:0046872; GO:0003779; GO:0005515	GO:0001725; GO:0030027; GO:0005737; GO:0005856; GO:0014069; GO:0015629	3.443e-06	9.599e-05	TRUE	0.7451	404.2	456.9	664.7	605.4	1150	805.1	930.9	812.5	1075	1228	896.2	1696	795.1	14.41	16.41	23.99	22.35	42.83	29.39	30	26.02	34.98	41.81	29.85	57.9	26.42	orange
ENSMUSG00000050105	ENSMUST00000060050; ENSMUST00000138366	Grrp1	protein_coding	-	4	protein_coding	glycine/arginine rich protein 1 [Source:MGI Symbol;Acc:MGI:1919940]	134251110	134254106	0.6374	914	GO:0008150	GO:0003674	GO:0005575	3.444e-06	9.599e-05	TRUE	0.932	117.5	175.1	182.2	276.1	426.8	221.5	76.03	48	74.53	37.52	75.71	80.38	72.41	12.31	18.49	19.33	29.96	46.71	23.75	7.201	4.517	7.128	3.754	7.41	8.063	7.071	orange
ENSMUSG00000090084	ENSMUST00000044789; ENSMUST00000115543; ENSMUST00000115544; ENSMUST00000147334	Srpx	protein_coding	-	X	protein_coding	sushi-repeat-containing protein [Source:MGI Symbol;Acc:MGI:1858306]	10037977	10117709	0.4998	1500	GO:0006914; GO:0034976; GO:0001845; GO:2001241; GO:0060244	GO:0005515	GO:0005783; GO:0005776	3.472e-06	9.656e-05	TRUE	0.8384	410.2	287.8	224.4	661.4	310.1	698	176.4	223.4	131.2	345.7	293.8	364.3	359.3	26.18	18.52	14.5	43.72	20.68	45.62	10.18	12.81	7.646	21.07	17.52	22.26	21.38	orange
ENSMUSG00000058600	ENSMUST00000009039; ENSMUST00000079735; ENSMUST00000135417; ENSMUST00000136653; ENSMUST00000140527; ENSMUST00000142643	Rpl30	protein_coding	-	15	protein_coding	ribosomal protein L30 [Source:MGI Symbol;Acc:MGI:98037]	34440505	34443640	0.4486	870	GO:0006412; GO:0097421; GO:1904571	GO:0003735; GO:0003723; GO:0035368	GO:0005622; GO:0005634; GO:0005840; GO:0005925; GO:0016020; GO:0070062; GO:0031012; GO:0022625; GO:0030529	3.544e-06	9.832e-05	TRUE	0.6439	2967	3325	3366	5178	5284	4568	2626	2332	2450	4812	5397	4564	4379	326.2	368.5	374.7	589.6	607	514.3	261	230.3	245.9	505.3	554.5	480.6	448.8	orange
ENSMUSG00000054717	ENSMUST00000067925; ENSMUST00000210871; ENSMUST00000211198	Hmgb2	protein_coding	+	8	protein_coding	high mobility group box 2 [Source:MGI Symbol;Acc:MGI:96157]	57511907	57515999	0.5135	1234	GO:0006355; GO:0045944; GO:0007283; GO:0006351; GO:0045893; GO:0002376; GO:0045087; GO:0050830; GO:0045892; GO:0006935; GO:0050918; GO:0006310; GO:0006357; GO:0006954; GO:0007289; GO:0008584; GO:1902042; GO:0010628; GO:0050829; GO:0045089; GO:0043388; GO:0045648; GO:0045654; GO:0001938; GO:0060326; GO:0010629; GO:0048545; GO:0032728; GO:0002437; GO:0006265; GO:0032075; GO:0032496; GO:0050767; GO:…	GO:0003677; GO:0003723; GO:0019904; GO:0044212; GO:0003684; GO:0003700; GO:0003690; GO:0042056; GO:0008301; GO:0050786; GO:0001158; GO:0008134; GO:0044378; GO:0097100	GO:0005634; GO:0005615; GO:0043234; GO:0048471; GO:0005737; GO:0005694; GO:0005576; GO:0005730; GO:0000793; GO:0000790; GO:0005623	3.638e-06	0.0001007	TRUE	-0.6271	1273	1379	1609	932.7	976.3	826	87.72	138.8	160.6	94.38	158.8	133.3	183.1	98.79	107.8	126.4	74.94	79.14	65.62	6.154	9.671	11.38	6.994	11.52	9.903	13.24	yellow
ENSMUSG00000016494	ENSMUST00000016638; ENSMUST00000110815; ENSMUST00000194036; ENSMUST00000194458; ENSMUST00000195092	Cd34	protein_coding	+	1	protein_coding	CD34 antigen [Source:MGI Symbol;Acc:MGI:88329]	194938819	194961279	0.4712	2193	GO:0016337; GO:0007155; GO:0010629; GO:0030097; GO:0050900; GO:0008283; GO:0001894; GO:0003094; GO:0045766; GO:0032733; GO:0045019; GO:0038001; GO:0001935; GO:0008217; GO:1901215; GO:0007160; GO:0071425; GO:0032720; GO:0071636; GO:0042482; GO:0030195; GO:1900041; GO:2001214; GO:1900168; GO:0003158; GO:0007165; GO:0010628; GO:0035759; GO:0048870; GO:0060290; GO:0061042; GO:0071657; GO:0071971; GO:…	GO:0030246; GO:0008134; GO:0043199	GO:0016020; GO:0016021; GO:0009897; GO:0071944; GO:0005886; GO:0048471; GO:0009986; GO:0045171; GO:0005737; GO:0005576; GO:0005764; GO:0005887; GO:0016324; GO:0009925; GO:0036053	3.67e-06	0.0001011	TRUE	0.622	1507	1221	1258	2085	1805	2232	1067	1109	1171	2008	1809	1943	1829	65.78	53.71	55.63	94.27	82.34	99.77	42.1	43.48	46.66	83.73	73.81	81.23	74.46	orange
ENSMUSG00000042010	ENSMUST00000031583; ENSMUST00000102582; ENSMUST00000142489; ENSMUST00000143276; ENSMUST00000146841	Acacb	protein_coding	+	5	protein_coding	acetyl-Coenzyme A carboxylase beta [Source:MGI Symbol;Acc:MGI:2140940]	114146535	114250761	0.5827	5026	GO:0008152; GO:0006629; GO:0006631; GO:0006633; GO:0031667; GO:0097009; GO:0051289; GO:0006084; GO:0010629; GO:0010884; GO:0010906; GO:0031999; GO:0043086; GO:0046322; GO:0050995; GO:0060421; GO:2001295; GO:0014070; GO:0042493	GO:0005524; GO:0046872; GO:0003824; GO:0000166; GO:0016874; GO:0004075; GO:0003989; GO:0009374	GO:0016020; GO:0005634; GO:0005739; GO:0012505	3.671e-06	0.0001011	TRUE	1.084	58.74	81.52	86.38	164.2	202.8	142.8	168.6	111.7	168	130.8	130.9	302.2	91.54	1.119	1.565	1.666	3.238	4.035	2.785	2.904	1.912	2.921	2.379	2.329	5.513	1.626	orange
ENSMUSG00000002332	ENSMUST00000002403; ENSMUST00000128802; ENSMUST00000142043; ENSMUST00000155969	Dhrs1	protein_coding	-	14	protein_coding	dehydrogenase/reductase (SDR family) member 1 [Source:MGI Symbol;Acc:MGI:1196314]	55739020	55745690	0.5155	1241	GO:0008150; GO:0055114	GO:0003674; GO:0016491	GO:0005739; GO:0005783; GO:0005743	3.684e-06	0.0001013	TRUE	-0.6297	1846	1959	1972	1362	1341	998.5	887	692.9	711.7	713	709.4	621.7	655.8	142.4	152.4	154	108.8	108.1	78.88	61.87	48.02	50.13	52.53	51.14	45.93	47.17	red
ENSMUSG00000021025	ENSMUST00000021413; ENSMUST00000219869	Nfkbia	protein_coding	-	12	protein_coding	nuclear factor of kappa light polypeptide gene enhancer in B cells inhibitor, alpha [Source:MGI Symbol;Acc:MGI:104741]	55489410	55492647	0.5506	1140	GO:0010468; GO:0045944; GO:0045893; GO:0032496; GO:0034142; GO:0032495; GO:0043330; GO:0042127; GO:0032088; GO:0045638; GO:0071407; GO:0035994; GO:0071345; GO:0010875; GO:0045746; GO:0000060; GO:0042994; GO:0050729; GO:0010745; GO:0010888; GO:0033209; GO:0007249; GO:0032270; GO:0031663; GO:0007253; GO:0070427; GO:0070431; GO:0097421	GO:0005515; GO:0042802; GO:0019899; GO:0031625; GO:0051059; GO:0008139; GO:0031072; GO:0032403	GO:0005634; GO:0005829; GO:0005737; GO:0005886; GO:0005622; GO:0043234	3.74e-06	0.0001026	TRUE	0.6735	410.2	544.5	470.9	726.1	870.6	679.2	1045	989.7	1220	1540	1411	1415	1228	34.45	46.09	40.04	63.15	76.4	58.41	79.35	74.66	93.53	123.5	110.8	113.8	96.16	orange
ENSMUSG00000020857	ENSMUST00000021217; ENSMUST00000072566	Nme2	protein_coding	-	11	protein_coding	NME/NM23 nucleoside diphosphate kinase 2 [Source:MGI Symbol;Acc:MGI:97356]	93949814	93956259	0.5598	873	GO:0045944; GO:0007229; GO:0016310; GO:0043066; GO:0006165; GO:0006183; GO:0006228; GO:0006241; GO:0009117; GO:0045618; GO:0050679; GO:0002762; GO:0009142; GO:0010976; GO:0018106; GO:0030819; GO:0034599; GO:0045682; GO:0046777; GO:0051259; GO:0060416; GO:0071333; GO:0071398	GO:0016740; GO:0046872; GO:0000166; GO:0005524; GO:0016301; GO:0004550; GO:0005515; GO:0004673; GO:0004674; GO:0005504; GO:0008144; GO:0019215; GO:0019899	GO:0071944; GO:0005634; GO:0005829; GO:0005737; GO:0030027; GO:0070062; GO:0005739; GO:0042995; GO:0001726; GO:0043209; GO:0005882; GO:0031966; GO:0048471	3.751e-06	0.0001026	TRUE	0.6468	897.7	644.2	679.8	1373	1123	978.8	358.9	438.9	380.9	811.3	729.8	732.6	416.1	98.45	71.2	75.48	155.9	128.7	109.9	35.58	43.24	38.14	84.98	74.79	76.94	42.54	orange
ENSMUSG00000000627	ENSMUST00000000641; ENSMUST00000125579; ENSMUST00000203271; ENSMUST00000203911	Sema4f	protein_coding	-	6	protein_coding	sema domain, immunoglobulin domain (Ig), TM domain, and short cytoplasmic domain [Source:MGI Symbol;Acc:MGI:1340055]	82911885	82939769	0.5608	2027	GO:0007411; GO:0007275; GO:0007399; GO:0030154; GO:0031290; GO:0030517	GO:0005515	GO:0016020; GO:0016021; GO:0005886; GO:0005783; GO:0045202; GO:0045211	3.768e-06	0.0001028	TRUE	-0.822	372.3	382.4	394	195.1	271.8	164.6	0.9747	9.6	3.149	6.823	15.64	0	12.3	17.59	18.21	18.84	9.541	13.41	7.961	0.04163	0.4073	0.1358	0.3078	0.6905	0	0.5414	green
ENSMUSG00000068744	ENSMUST00000090561; ENSMUST00000102629; ENSMUST00000126461; ENSMUST00000128089; ENSMUST00000128962; ENSMUST00000130906; ENSMUST00000133405; ENSMUST00000143309; ENSMUST00000145141; ENSMUST00000148509; ENSMUST00000196430	Psrc1	protein_coding	+	3	protein_coding	proline/serine-rich coiled-coil 1 [Source:MGI Symbol;Acc:MGI:1913099]	108383839	108388231	0.5515	1094	GO:0007049; GO:0051301; GO:0060236; GO:0007080; GO:0045893; GO:0030308; GO:0009987; GO:0045737; GO:0001578; GO:0031116	GO:0005515; GO:0008017	GO:0005654; GO:0005829; GO:0005737; GO:0005856; GO:0000922; GO:0005876; GO:0005819; GO:0015630; GO:0030496	3.848e-06	0.0001048	TRUE	-0.9308	216	250.6	282.3	136.1	135.5	105.1	1.949	3.5	1.05	15.93	12.34	9.157	30.06	18.91	22.1	25.02	12.34	12.39	9.419	0.1543	0.2751	0.08388	1.332	1.01	0.7675	2.452	yellow
ENSMUSG00000015533	ENSMUST00000056117	Itga2	protein_coding	-	13	protein_coding	integrin alpha 2 [Source:MGI Symbol;Acc:MGI:96600]	114835916	114932041	0.4528	4214	GO:0007229; GO:0007155; GO:0007160; GO:0033627; GO:0031589; GO:0038065; GO:0001666; GO:0002687; GO:0006929; GO:0006971; GO:0007565; GO:0008283; GO:0010634; GO:0010694; GO:0014070; GO:0014075; GO:0014850; GO:0014911; GO:0030879; GO:0031346; GO:0032967; GO:0033343; GO:0033591; GO:0042060; GO:0042493; GO:0043388; GO:0043589; GO:0045184; GO:0045727; GO:0045785; GO:0045987; GO:0048041; GO:0048333; GO:…	GO:0046872; GO:0032403; GO:0098639; GO:0005518; GO:0038064; GO:0005178; GO:0043236; GO:0046982	GO:0016020; GO:0016021; GO:0009897; GO:0009986; GO:0005925; GO:0005886; GO:0008305; GO:0034666; GO:0045178; GO:0005634; GO:0030424; GO:0042995; GO:0043679; GO:0048471	4.14e-06	0.0001125	TRUE	-1.005	261.8	157	194.9	87.86	101.4	100.1	93.57	79.42	64.03	80.73	65.02	93.61	71.05	5.949	3.595	4.483	2.067	2.406	2.33	1.922	1.621	1.328	1.752	1.38	2.037	1.505	red
ENSMUSG00000027797	ENSMUST00000054237; ENSMUST00000070418; ENSMUST00000167204; ENSMUST00000196745; ENSMUST00000197870; ENSMUST00000198154; ENSMUST00000198412; ENSMUST00000198437; ENSMUST00000198757; ENSMUST00000198821; ENSMUST00000199169; ENSMUST00000199585; ENSMUST00000199702; ENSMUST00000200348; ENSMUST00000200352	Dclk1	protein_coding	+	3	protein_coding	doublecortin-like kinase 1 [Source:MGI Symbol;Acc:MGI:1330861]	55242364	55539068	0.4701	3518	GO:0006468; GO:0035556; GO:0007275; GO:0016310; GO:0007420; GO:0048675; GO:0007399; GO:0030154; GO:0030900; GO:1900181; GO:0007409; GO:0021952; GO:0048813; GO:0018105; GO:0001764; GO:0018107; GO:0009615	GO:0004672; GO:0005524; GO:0016740; GO:0000166; GO:0016301; GO:0004674	GO:0005622; GO:0014069	4.166e-06	0.0001129	TRUE	-0.6312	3307	2657	2720	1641	2032	1889	71.16	79.43	71.39	133.1	127.6	105.8	109.3	90.01	72.87	74.95	46.26	57.77	52.64	1.751	1.942	1.774	3.459	3.244	2.758	2.774	green
ENSMUSG00000001119	ENSMUST00000001147; ENSMUST00000137599	Col6a1	protein_coding	-	10	protein_coding	collagen, type VI, alpha 1 [Source:MGI Symbol;Acc:MGI:88459]	76708792	76726168	0.5774	2512	GO:0001649; GO:0007155; GO:0071230; GO:0070208; GO:0035987	GO:0048407	GO:0043234; GO:0005578; GO:0005576; GO:0016020; GO:0070062; GO:0031012; GO:0042383; GO:0005765; GO:0005581; GO:0005615	4.185e-06	0.0001132	TRUE	0.7129	4286	2808	2412	5416	3799	6309	1937	2016	2023	3592	2703	4012	2097	163.4	107.9	93.1	213.8	151.3	246.2	66.75	69.02	70.39	130.8	96.28	146.4	74.52	orange
ENSMUSG00000036768	ENSMUST00000040717; ENSMUST00000213745; ENSMUST00000213945; ENSMUST00000214183; ENSMUST00000214311; ENSMUST00000214652; ENSMUST00000214880; ENSMUST00000214921; ENSMUST00000215176; ENSMUST00000216048; ENSMUST00000216062; ENSMUST00000216388; ENSMUST00000216491; ENSMUST00000216730; ENSMUST00000217401; ENSMUST00000217415; ENSMUST00000217612	Kif15	protein_coding	+	9	protein_coding	kinesin family member 15 [Source:MGI Symbol;Acc:MGI:1098258]	122951046	123018733	0.4237	1424	GO:0007018	GO:0005524; GO:0000166; GO:0008017; GO:0003777; GO:0016887; GO:0003774	GO:0005737; GO:0016020; GO:0005874; GO:0005856; GO:0005819; GO:0005871	4.211e-06	0.0001137	TRUE	-0.7616	441	477.4	445.6	260.7	210.4	319.5	4.883	1.745	7.348	6.8	9.925	5.098	21.87	29.65	32.35	30.34	18.15	14.78	22	0.2969	0.1054	0.4511	0.4366	0.6236	0.3282	1.371	green
ENSMUSG00000047907	ENSMUST00000109157; ENSMUST00000109159; ENSMUST00000123300; ENSMUST00000140699; ENSMUST00000185239	Tshz2	protein_coding	+	2	protein_coding	teashirt zinc finger family member 2 [Source:MGI Symbol;Acc:MGI:2153084]	169633013	170071816	0.5113	3373	GO:0010468; GO:0006355; GO:0007275; GO:0006351; GO:0000122; GO:0006357	GO:0046872; GO:0003677; GO:0003676; GO:0003682; GO:0005515; GO:0001078	GO:0005634	4.412e-06	0.0001188	TRUE	0.711	349.4	357.3	331.8	466.4	670.4	570.1	695	628.4	595.2	824.4	695.4	1177	803.4	9.919	10.22	9.537	13.71	19.88	16.57	17.84	16.02	15.42	22.35	18.45	32	21.26	orange
ENSMUSG00000072812	ENSMUST00000101010; ENSMUST00000124526; ENSMUST00000128258; ENSMUST00000137195	Ahnak2	protein_coding	-	12	protein_coding	AHNAK nucleoprotein 2 [Source:MGI Symbol;Acc:MGI:2144831]	112772194	112802657	0.6139	4247		GO:0003674	GO:0005829; GO:0005886; GO:0019013; GO:0030659; GO:0030018; GO:0043034	4.433e-06	0.0001191	TRUE	0.6419	4127	3821	3132	5651	6229	5308	1089	734	911.2	1269	1352	1618	1469	93.05	86.82	71.49	131.9	146.7	122.5	22.19	14.86	18.75	27.32	28.48	34.93	30.87	yellow
ENSMUSG00000055148	ENSMUST00000067912	Klf2	protein_coding	+	8	protein_coding	Kruppel-like factor 2 (lung) [Source:MGI Symbol;Acc:MGI:1342772]	72319033	72321656	0.6156	1847	GO:0006355; GO:0045944; GO:0006351; GO:0045893; GO:0001701; GO:0035264; GO:0000902; GO:0040029; GO:0045429; GO:0043249; GO:0071498; GO:0071499; GO:0060509; GO:0034101; GO:0051247; GO:0036003; GO:0032715; GO:0034616; GO:0070301; GO:0071347; GO:0071356; GO:0071407; GO:0071409; GO:1901653	GO:0046872; GO:0003677; GO:0003676; GO:0003700; GO:0005515; GO:0000981; GO:0043565	GO:0005634; GO:0000790	4.509e-06	0.0001209	TRUE	0.8973	148.3	138.9	166.4	340.8	319.5	204.3	351.9	312.4	405.2	378.7	305.3	289	266.4	7.689	7.256	8.736	18.3	17.3	10.84	16.49	14.55	19.18	18.75	14.79	14.34	12.87	orange
ENSMUSG00000017491	ENSMUST00000063750	Rarb	protein_coding	-	14	protein_coding	retinoic acid receptor, beta [Source:MGI Symbol;Acc:MGI:97857]	16430842	16575472	0.4789	3034	GO:0006355; GO:0045944; GO:0006351; GO:0043401; GO:0043066; GO:0000122; GO:0035264; GO:0022008; GO:0008285; GO:0060348; GO:0035116; GO:0060041; GO:0008284; GO:0043065; GO:0048384; GO:0001657; GO:0048566; GO:0043068; GO:0032331; GO:0048048; GO:0021756; GO:0002068; GO:0003148; GO:0003417; GO:0055012; GO:0061037; GO:0003406; GO:0031641; GO:0045666	GO:0003700; GO:0008270; GO:0046872; GO:0003677; GO:0043565; GO:0000977; GO:0003707; GO:0003708; GO:0008144; GO:0032403; GO:0046965	GO:0005634; GO:0005654	4.587e-06	0.0001225	TRUE	-0.9864	218	185.2	206.5	84	91.15	117	150.1	129.2	138.6	87.56	57.61	143.5	68.31	6.88	5.889	6.597	2.745	3.005	3.781	4.283	3.661	3.992	2.639	1.699	4.335	2.01	red
ENSMUSG00000030108	ENSMUST00000064580; ENSMUST00000142021; ENSMUST00000142144; ENSMUST00000142419	Slc6a13	protein_coding	+	6	protein_coding	solute carrier family 6 (neurotransmitter transporter, GABA), member 13 [Source:MGI Symbol;Acc:MGI:95629]	121300227	121337733	0.5333	1202	GO:0006810; GO:0006836; GO:0015812; GO:0055085	GO:0005328; GO:0005332; GO:0015293; GO:0005215	GO:0016020; GO:0016021; GO:0005886; GO:0005887; GO:0070062	4.589e-06	0.0001225	TRUE	1.411	47.79	12.08	38.98	56	99.67	154.7	120.9	170.2	295	283.1	233.7	339.8	121.6	3.806	0.9695	3.144	4.619	8.295	12.62	8.706	12.18	21.45	21.54	17.4	25.92	9.03	blue
ENSMUSG00000034994	ENSMUST00000047864; ENSMUST00000219497; ENSMUST00000219943	Eef2	protein_coding	+	10	protein_coding	eukaryotic translation elongation factor 2 [Source:MGI Symbol;Acc:MGI:95288]	81176631	81182498	0.573	1420	GO:0006412; GO:0006414; GO:0002244; GO:0045727; GO:0002931; GO:0003009; GO:0007568; GO:0014009; GO:0032355; GO:0034976; GO:0035914; GO:0042493; GO:0042542; GO:0045471; GO:0051593; GO:1990416; GO:2000767	GO:0005515; GO:0000166; GO:0003723; GO:0003924; GO:0005525; GO:0003746; GO:0019901; GO:0045296; GO:0002039; GO:0008097; GO:0043022; GO:0051015	GO:0005829; GO:0005737; GO:0005886; GO:0016020; GO:0070062; GO:0031012; GO:0030529; GO:0016235; GO:0005844; GO:0042788; GO:0045121	4.667e-06	0.0001243	TRUE	0.602	20770	22360	19430	35600	31070	27760	11560	10670	10940	19750	22380	21070	21080	1400	1519	1327	2486	2189	1917	704.6	646.1	673.6	1272	1410	1360	1325	orange
ENSMUSG00000034311	ENSMUST00000048962; ENSMUST00000145319; ENSMUST00000156386	Kif4	protein_coding	+	X	protein_coding	kinesin family member 4 [Source:MGI Symbol;Acc:MGI:108389]	100625737	100727214	0.4484	2129	GO:0007018; GO:0000281; GO:0051256	GO:0005524; GO:0003677; GO:0000166; GO:0008017; GO:0003777; GO:0008574	GO:0005634; GO:0005654; GO:0045171; GO:0005737; GO:0005694; GO:0016020; GO:0005874; GO:0005856; GO:0005829; GO:0030496; GO:0005871	4.745e-06	0.0001261	TRUE	-0.7034	706.8	625	488.8	422.9	327.1	351	4.874	7.855	3.149	19.33	13.99	6.105	5.465	31.79	28.33	22.26	19.7	15.37	16.16	0.1982	0.3173	0.1293	0.8303	0.5879	0.2629	0.2291	green
ENSMUSG00000048922	ENSMUST00000124045; ENSMUST00000130922; ENSMUST00000131179; ENSMUST00000132705; ENSMUST00000150006; ENSMUST00000155312; ENSMUST00000163100	Cdca2	protein_coding	-	14	protein_coding	cell division cycle associated 2 [Source:MGI Symbol;Acc:MGI:1919787]	67676331	67715841	0.4865	2044	GO:0051301; GO:0035307; GO:0007049; GO:0007059	GO:0003674	GO:0005634; GO:0005654; GO:0005829; GO:0005694	4.797e-06	0.0001272	TRUE	-0.815	331.5	362.3	364.4	214.3	212.1	158.7	3.889	10.47	2.099	7.96	13.18	17.37	2.733	15.53	17.1	17.28	10.4	10.38	7.61	0.1647	0.4407	0.08979	0.3561	0.5767	0.7791	0.1193	green
ENSMUSG00000026697	ENSMUST00000028020	Myoc	protein_coding	+	1	protein_coding	myocilin [Source:MGI Symbol;Acc:MGI:1202864]	162639155	162649693	0.5405	2074	GO:0001649; GO:0014068; GO:0051897; GO:0051492; GO:0031175; GO:0051496; GO:0060348; GO:0051497; GO:0030335; GO:0035024; GO:1900026; GO:0001953; GO:0043408; GO:0051894; GO:0001952; GO:0014734; GO:0022011; GO:0038031; GO:0038133; GO:0045162; GO:0051901	GO:0046872; GO:0005515; GO:0005109; GO:0001968; GO:0030971; GO:0032027	GO:0016020; GO:0005794; GO:0005615; GO:0031410; GO:0005578; GO:0005576; GO:0070062; GO:0031012; GO:0005739; GO:0005743; GO:0005783; GO:0005929; GO:0042995; GO:0005741; GO:0005758; GO:0005791; GO:0033268	4.958e-06	0.0001311	TRUE	1.037	165.3	95.61	63.21	295.5	160.2	238	987.4	1427	1949	2325	2141	2525	3018	7.629	4.448	2.954	14.12	7.725	11.25	41.21	59.17	82.16	102.5	92.34	111.6	129.9	blue
ENSMUSG00000022053	ENSMUST00000022637; ENSMUST00000176029; ENSMUST00000176161; ENSMUST00000177231	Ebf2	protein_coding	+	14	protein_coding	early B cell factor 2 [Source:MGI Symbol;Acc:MGI:894332]	67233292	67430918	0.4948	3594	GO:0006355; GO:0006366; GO:0007275; GO:0045944; GO:0006351; GO:0045893; GO:0035563; GO:0060612; GO:0001709; GO:0050873	GO:0046872; GO:0003677; GO:0005515; GO:0003682; GO:0000978; GO:0001077	GO:0005634	5.042e-06	0.0001331	TRUE	0.9927	250.9	143.9	142.2	293.5	184.9	619.7	287.5	349.1	480.8	648.2	324.2	788.5	602.5	6.683	3.864	3.836	8.097	5.145	16.91	6.926	8.354	11.69	16.49	8.071	20.12	14.96	orange
ENSMUSG00000027692	ENSMUST00000159236; ENSMUST00000159308; ENSMUST00000159680; ENSMUST00000159733; ENSMUST00000160307; ENSMUST00000160518; ENSMUST00000160934; ENSMUST00000161214; ENSMUST00000161234; ENSMUST00000161423; ENSMUST00000161964; ENSMUST00000162037; ENSMUST00000162225; ENSMUST00000162485; ENSMUST00000162777; ENSMUST00000192205; ENSMUST00000193721; ENSMUST00000195094	Tnik	protein_coding	+	3	protein_coding	TRAF2 and NCK interacting kinase [Source:MGI Symbol;Acc:MGI:1916264]	28263214	28675858	0.4907	3495	GO:0006468; GO:0016055; GO:0016310; GO:0035556; GO:0001934; GO:0007399; GO:0072659; GO:0007010; GO:0048814; GO:0046777; GO:0030033; GO:0007256; GO:0031532	GO:0004672; GO:0005524; GO:0016740; GO:0000166; GO:0016301; GO:0004674; GO:0005515; GO:0004702	GO:0005634; GO:0005654; GO:0048471; GO:0005829; GO:0005737; GO:0070062; GO:0005856; GO:0005768; GO:0055037; GO:0016324	5.061e-06	0.0001333	TRUE	-0.6319	967.7	926.9	780.6	551.3	526.5	629.6	272.9	344.7	330.7	346.8	330	305.2	373	26.51	25.59	21.65	15.64	15.07	17.66	6.76	8.483	8.271	9.074	8.448	8.008	9.525	red
ENSMUSG00000022324	ENSMUST00000022947; ENSMUST00000163455	Matn2	protein_coding	+	15	protein_coding	matrilin 2 [Source:MGI Symbol;Acc:MGI:109613]	34306680	34436242	0.5058	3548	GO:0031175; GO:0007411; GO:0001764; GO:0008347; GO:0031104; GO:0048678	GO:0005509	GO:0005576; GO:0031012; GO:0005578; GO:0005604; GO:0005615	5.261e-06	0.0001382	TRUE	-0.6235	4393	4339	4278	2631	2843	2917	4460	4183	4001	4063	4135	3997	4067	118.6	118	116.9	73.53	80.15	80.61	108.8	101.4	98.59	104.7	104.3	103.3	102.3	red
ENSMUSG00000022537	ENSMUST00000089775; ENSMUST00000125260; ENSMUST00000125559; ENSMUST00000140402; ENSMUST00000144001; ENSMUST00000144491; ENSMUST00000149110; ENSMUST00000153380	Tmem44	protein_coding	-	16	protein_coding	transmembrane protein 44 [Source:MGI Symbol;Acc:MGI:1924489]	30511855	30550842	0.5554	2866	GO:0008150	GO:0003674	GO:0016020; GO:0016021; GO:0005575	5.296e-06	0.0001388	TRUE	1.054	75.67	85.56	125.4	174.8	307.5	137.8	233.9	221.7	211	284.3	218.9	302.2	169.4	2.528	2.88	4.24	6.046	10.73	4.715	7.066	6.652	6.436	9.07	6.834	9.667	5.276	orange
ENSMUSG00000022587	ENSMUST00000051698; ENSMUST00000169343; ENSMUST00000185861; ENSMUST00000185863; ENSMUST00000186927; ENSMUST00000187284; ENSMUST00000187606; ENSMUST00000188042; ENSMUST00000188503; ENSMUST00000188866; ENSMUST00000189186; ENSMUST00000190810; ENSMUST00000191127; ENSMUST00000191145; ENSMUST00000191436; ENSMUST00000191439	Ly6e	protein_coding	+	15	protein_coding	lymphocyte antigen 6 complex, locus E [Source:MGI Symbol;Acc:MGI:106651]	74955051	74959905	0.5538	1071			GO:0016020; GO:0016021	5.4e-06	0.0001412	TRUE	0.6033	1451	1445	1439	1986	2407	2170	1121	1215	1116	1541	1059	1488	1253	129.8	130.2	130.3	183.9	224.9	198.7	90.6	97.55	91.08	131.6	88.48	127.3	104.4	orange
ENSMUSG00000024743	ENSMUST00000073899; ENSMUST00000076968; ENSMUST00000169121	Syt7	protein_coding	+	19	protein_coding	synaptotagmin VII [Source:MGI Symbol;Acc:MGI:1859545]	10389090	10453181	0.5518	6550	GO:0006887; GO:0001778; GO:0050796; GO:0006909; GO:0014059; GO:0050764; GO:0090385; GO:0017158; GO:0046850; GO:0048791; GO:0070092; GO:0036465; GO:0090119; GO:1990926; GO:1990927; GO:0017156; GO:0045956	GO:0046872; GO:0005516; GO:0005544; GO:0005515; GO:0005509; GO:0019905; GO:0005546; GO:0030276; GO:0000149; GO:0001786	GO:0016020; GO:0016021; GO:0005886; GO:0030054; GO:0045202; GO:0031410; GO:0070062; GO:0005829; GO:0005764; GO:0005765; GO:0005777; GO:0030672; GO:0005778; GO:0008021; GO:0043025; GO:0030670; GO:0042734; GO:0030658; GO:0030425; GO:0032009; GO:0043679; GO:0031045; GO:0043195	5.408e-06	0.0001412	TRUE	1.174	46.8	50.33	52.67	144.8	113.3	115	61.4	55.85	57.73	103.5	81.48	99.71	150.3	0.6841	0.7415	0.7796	2.192	1.73	1.722	0.8115	0.7334	0.7705	1.445	1.113	1.396	2.048	orange
ENSMUSG00000063457	ENSMUST00000062674; ENSMUST00000068408	Rps15	protein_coding	+	10	protein_coding	ribosomal protein S15 [Source:MGI Symbol;Acc:MGI:98117]	80292453	80294114	0.601	536	GO:0006412; GO:0001649; GO:0000028; GO:0006364; GO:0042274; GO:0000056	GO:0003735; GO:0003723; GO:0005515	GO:0005840; GO:0030529; GO:0015935; GO:0005925; GO:0016020; GO:0022627	5.495e-06	0.0001431	TRUE	0.6526	3415	4074	3947	6184	7026	4673	2414	2405	2586	4122	4819	4220	3955	610	733.4	713.9	1144	1311	854.8	389.9	385.9	421.8	703.2	804.3	721.9	658.6	orange
ENSMUSG00000021215	ENSMUST00000091853; ENSMUST00000099946; ENSMUST00000220887; ENSMUST00000222017; ENSMUST00000222442; ENSMUST00000222504; ENSMUST00000223258	Net1	protein_coding	-	13	protein_coding	neuroepithelial cell transforming gene 1 [Source:MGI Symbol;Acc:MGI:1927138]	3882018	3918220	0.4819	1349	GO:0035556; GO:0035023; GO:0043547; GO:0070301; GO:1900026; GO:0043065; GO:0071479; GO:0051451	GO:0005085; GO:0005089; GO:0005515; GO:0017049	GO:0005634; GO:0005737; GO:0005886	5.542e-06	0.0001436	TRUE	0.6083	794.4	795.1	928.1	1237	1378	1219	1458	1708	1673	1606	1827	1903	1679	56.38	56.87	66.69	90.91	102.2	88.56	93.57	108.9	108.4	108.8	121.2	129.3	111.1	orange
ENSMUSG00000017724	ENSMUST00000017868; ENSMUST00000107176; ENSMUST00000129160; ENSMUST00000129995; ENSMUST00000131117; ENSMUST00000131862; ENSMUST00000132040; ENSMUST00000137179; ENSMUST00000140970; ENSMUST00000149099; ENSMUST00000154512; ENSMUST00000164750	Etv4	protein_coding	-	11	protein_coding	ets variant 4 [Source:MGI Symbol;Acc:MGI:99423]	101769742	101785371	0.6151	1088	GO:0006355; GO:0045944; GO:0006351; GO:0045893; GO:0010628; GO:0008045; GO:0033600; GO:0060762; GO:0048863; GO:0060444	GO:0003700; GO:0003677; GO:0043565; GO:0000978; GO:0000981	GO:0005634; GO:0005730; GO:0005622	5.549e-06	0.0001436	TRUE	0.8201	183.2	175.1	177	305.1	328	329.2	117	106.5	130.2	100.1	110.3	167.9	99.72	16.12	15.53	15.77	27.8	30.15	29.66	9.307	8.417	10.46	8.414	9.069	14.15	8.181	orange
ENSMUSG00000035365	ENSMUST00000048518; ENSMUST00000164121; ENSMUST00000164803; ENSMUST00000168163	Parpbp	protein_coding	-	10	protein_coding	PARP1 binding protein [Source:MGI Symbol;Acc:MGI:1922567]	88091432	88146941	0.4396	1400			GO:0005654	5.551e-06	0.0001436	TRUE	-0.8654	271.8	272.7	281.3	154.5	147.4	135.8	3.889	0.8727	5.249	1.137	1.646	5.087	6.831	18.59	18.8	19.48	10.94	10.53	9.513	0.2405	0.05361	0.3277	0.07427	0.1052	0.3332	0.4355	green
ENSMUSG00000029426	ENSMUST00000031377; ENSMUST00000201253	Scarb2	protein_coding	-	5	protein_coding	scavenger receptor class B, member 2 [Source:MGI Symbol;Acc:MGI:1196458]	92441314	92506833	0.5071	3366	GO:0006622; GO:0010976; GO:1905123	GO:0004872; GO:0019899	GO:0016020; GO:0016021; GO:0005925; GO:0070062; GO:0005765; GO:0005764; GO:0043202	5.563e-06	0.0001436	TRUE	-0.6199	8833	7519	7675	5255	5119	5168	3694	3766	3974	2839	2928	2673	2819	251.3	215.5	221.1	154.8	152.1	150.5	95.01	96.22	103.2	77.13	77.83	72.81	74.74	red
ENSMUSG00000001435	ENSMUST00000072755; ENSMUST00000081654; ENSMUST00000105409; ENSMUST00000156009; ENSMUST00000218407	Col18a1	protein_coding	-	10	protein_coding	collagen, type XVIII, alpha 1 [Source:MGI Symbol;Acc:MGI:88451]	77052178	77166548	0.603	3368	GO:0007155; GO:0030198; GO:0008284; GO:0001886; GO:0001525; GO:0030335; GO:2000353; GO:0042493; GO:0051599	GO:0005198; GO:0046872	GO:0005581; GO:0031012; GO:0005615; GO:0005578; GO:0005576; GO:0070062; GO:0005604	5.646e-06	0.0001455	TRUE	-0.6267	11640	12170	10160	8372	7195	6295	1345	1474	1321	1821	2107	1847	1753	331	348.8	292.3	246.5	213.7	183.3	34.57	37.64	34.27	49.43	55.96	50.27	46.45	yellow
ENSMUSG00000032355	ENSMUST00000034910; ENSMUST00000183350; ENSMUST00000183636; ENSMUST00000183686; ENSMUST00000183955; ENSMUST00000184006; ENSMUST00000184106; ENSMUST00000184138; ENSMUST00000184316; ENSMUST00000184322; ENSMUST00000184415; ENSMUST00000184848; ENSMUST00000184944; ENSMUST00000185039; ENSMUST00000185144	Mlip	protein_coding	-	9	protein_coding	muscular LMNA-interacting protein [Source:MGI Symbol;Acc:MGI:1916892]	77102081	77352969	0.4598	1561	GO:0000122; GO:0010614	GO:0001191	GO:0005634; GO:0005635; GO:0016605; GO:0031981	5.689e-06	0.0001462	TRUE	-0.7214	463.9	564.6	546.8	319.6	363.8	254	3986	3834	3779	2956	3512	2595	3567	28.45	34.9	33.95	20.3	23.31	15.95	221	211.2	211.6	173.2	201.3	152.4	204	blue
ENSMUSG00000040488	ENSMUST00000038618; ENSMUST00000108369; ENSMUST00000118583; ENSMUST00000118961; ENSMUST00000121175; ENSMUST00000125455; ENSMUST00000129471; ENSMUST00000134464; ENSMUST00000148594; ENSMUST00000206413	Ltbp4	protein_coding	-	7	protein_coding	latent transforming growth factor beta binding protein 4 [Source:MGI Symbol;Acc:MGI:1321395]	27305136	27337692	0.6117	3031	GO:0007179; GO:0030162; GO:0046879	GO:0005509; GO:0019838; GO:0050431	GO:0005615; GO:0005578; GO:0005576; GO:0070062; GO:0031012	5.712e-06	0.0001465	TRUE	0.6345	1046	1215	1111	1705	2154	1354	1004	838.7	1375	1305	1255	2186	1232	33.05	38.67	35.55	55.78	71.1	43.81	28.67	23.8	39.66	39.38	37.04	66.11	36.29	orange
ENSMUSG00000026043	ENSMUST00000087883; ENSMUST00000123204; ENSMUST00000129611; ENSMUST00000185687; ENSMUST00000186021; ENSMUST00000189818; ENSMUST00000190943	Col3a1	protein_coding	+	1	protein_coding	collagen, type III, alpha 1 [Source:MGI Symbol;Acc:MGI:88453]	45311538	45349706	0.4838	1808	GO:0007507; GO:0007179; GO:0007160; GO:0043588; GO:0048565; GO:0071230; GO:0001568; GO:0030199; GO:0007229; GO:0034097; GO:0035025; GO:0018149; GO:0021987; GO:0009314; GO:0042060; GO:0097435; GO:0001501; GO:0007568; GO:0009612; GO:0050777; GO:0060414; GO:2001223	GO:0046872; GO:0005201; GO:0046332; GO:0002020; GO:0005178; GO:0048407	GO:0005615; GO:0005578; GO:0005576; GO:0031012; GO:0005581; GO:0005586	5.752e-06	0.0001472	TRUE	0.6807	21610	14360	13990	27860	17850	34070	8223	9785	7624	17600	14850	18630	6821	1144	766.4	749.9	1528	987.4	1847	393.7	465.5	368.6	890.2	734.9	944.7	336.7	orange
ENSMUSG00000049420	ENSMUST00000066049; ENSMUST00000217910; ENSMUST00000218232; ENSMUST00000219338; ENSMUST00000219651; ENSMUST00000219872	Tmem200a	protein_coding	-	10	protein_coding	transmembrane protein 200A [Source:MGI Symbol;Acc:MGI:1924470]	25912331	26079052	0.5072	2028	GO:0008150	GO:0003674	GO:0016020; GO:0016021; GO:0005575	5.812e-06	0.0001484	TRUE	1.414	16.93	30.79	20.21	79.16	54.49	96.39	23.71	21.83	11.02	42.55	45.65	15.34	13.81	0.7995	1.465	0.9658	3.87	2.688	4.66	1.012	0.9256	0.4751	1.919	2.014	0.6937	0.6079	orange
ENSMUSG00000034349	ENSMUST00000042901; ENSMUST00000107803; ENSMUST00000124983; ENSMUST00000128118; ENSMUST00000128134; ENSMUST00000136502; ENSMUST00000148385; ENSMUST00000149174; ENSMUST00000156354; ENSMUST00000194693; ENSMUST00000195525	Smc4	protein_coding	+	3	protein_coding	structural maintenance of chromosomes 4 [Source:MGI Symbol;Acc:MGI:1917349]	69004738	69034623	0.3813	1603	GO:0051276; GO:0007049; GO:0030261; GO:0051301; GO:0007076; GO:0010032; GO:0045132; GO:0051383	GO:0005524; GO:0000166; GO:0046982; GO:0005515	GO:0005634; GO:0005829; GO:0005737; GO:0005694; GO:0016607; GO:0000796	5.837e-06	0.0001488	TRUE	-0.6028	1791	1638	1996	1218	1139	1192	449.3	460.8	508.1	462.8	416.4	444.8	613.5	107	98.63	120.7	75.31	71.08	72.89	24.27	24.72	27.71	26.4	23.24	25.44	34.16	yellow
ENSMUSG00000022385	ENSMUST00000170629	Gtse1	protein_coding	+	15	protein_coding	G two S phase expressed protein 1 [Source:MGI Symbol;Acc:MGI:1352755]	85859707	85876572	0.5472	2721			GO:0005737; GO:0016020; GO:0005874; GO:0005856; GO:0005881	5.915e-06	0.0001504	TRUE	-0.8138	345.4	376.4	335	190.2	237.7	155.7	6.823	4.364	7.348	5.686	5.761	2.035	0	12.16	13.35	11.93	6.931	8.738	5.609	0.2171	0.1379	0.2361	0.1911	0.1894	0.06857	0	green
ENSMUSG00000000266	ENSMUST00000112988; ENSMUST00000112990; ENSMUST00000112993; ENSMUST00000128809; ENSMUST00000140144	Mid2	protein_coding	+	X	protein_coding	midline 2 [Source:MGI Symbol;Acc:MGI:1344333]	140664599	140767715	0.4459	3508	GO:0010508; GO:0032897; GO:0035372; GO:0043123; GO:0045087; GO:0046597; GO:0051091; GO:0051092; GO:1902187	GO:0008270; GO:0046872; GO:0008017; GO:0042803; GO:0046982; GO:0051219	GO:0005622; GO:0005874; GO:0070062	5.928e-06	0.0001504	TRUE	-0.6143	2188	1773	1726	1066	1373	1241	751.6	832.6	803	705	698.7	553.5	759.7	59.72	48.78	47.68	30.13	39.16	34.69	18.55	20.41	20.01	18.38	17.82	14.47	19.33	red
ENSMUSG00000020866	ENSMUST00000021234; ENSMUST00000100561; ENSMUST00000103166; ENSMUST00000107785; ENSMUST00000107786; ENSMUST00000107788; ENSMUST00000107789; ENSMUST00000107790; ENSMUST00000107791; ENSMUST00000107792; ENSMUST00000107793; ENSMUST00000133000; ENSMUST00000133331; ENSMUST00000142190; ENSMUST00000146160; ENSMUST00000152811	Cacna1g	protein_coding	-	11	protein_coding	calcium channel, voltage-dependent, T type, alpha 1G subunit [Source:MGI Symbol;Acc:MGI:1201678]	94408391	94474198	0.5811	6002	GO:0055085; GO:0006811; GO:0070588; GO:0006816; GO:0034765; GO:0001508; GO:0042391; GO:0007268; GO:0070509; GO:0002027; GO:0010045; GO:0060371; GO:0086002; GO:0086091; GO:0086045; GO:0086015; GO:0086016; GO:0086018; GO:0086027; GO:0086046; GO:0060078; GO:0019228; GO:0045956	GO:0005515; GO:0005216; GO:0005244; GO:0005245; GO:0005262; GO:0008332; GO:0097110; GO:0086056; GO:0086059; GO:0005248	GO:0016020; GO:0016021; GO:0005737; GO:0005886; GO:0005891	5.979e-06	0.0001514	TRUE	1.326	38.83	38.23	20.01	100.4	64.76	122	74.07	55.85	47.23	53.47	60.07	35.61	43.71	0.6194	0.6147	0.3231	1.659	1.079	1.993	1.068	0.8004	0.6878	0.8146	0.8954	0.544	0.6499	orange
ENSMUSG00000037894	ENSMUST00000041045; ENSMUST00000125821; ENSMUST00000138010; ENSMUST00000172696; ENSMUST00000173666; ENSMUST00000173790; ENSMUST00000174561	H2afz	protein_coding	+	3	protein_coding	H2A histone family, member Z [Source:MGI Symbol;Acc:MGI:1888388]	137864487	137866922	0.5271	682	GO:0006342; GO:0007275; GO:0045944; GO:0071392	GO:0003677; GO:0046982; GO:0000978; GO:0000979; GO:0000980; GO:0031490; GO:0031492	GO:0005634; GO:0000786; GO:0000790; GO:0005694; GO:0070062; GO:0005719; GO:0005720	5.993e-06	0.0001514	TRUE	-0.6347	1431	1920	1808	1300	1131	863.6	223.2	277.5	325.4	307	325.1	351	321.1	200.7	271.4	256.7	188.8	165.8	124	28.31	34.97	41.67	41.13	42.61	47.15	41.98	yellow
ENSMUSG00000028645	ENSMUST00000030398; ENSMUST00000134105; ENSMUST00000144329; ENSMUST00000174372; ENSMUST00000208090	Slc2a1	protein_coding	+	4	protein_coding	solute carrier family 2 (facilitated glucose transporter), member 1 [Source:MGI Symbol;Acc:MGI:95755]	119108711	119137983	0.5554	1453	GO:0055085; GO:0006810; GO:0015758; GO:0008643; GO:0042149; GO:0006461; GO:0070837; GO:0006970; GO:0042908; GO:1904659	GO:0005215; GO:0005515; GO:0022857; GO:0005355; GO:0042802; GO:0022891; GO:0043621; GO:0033300; GO:0055056; GO:0019900; GO:0042910	GO:0016020; GO:0016021; GO:0005886; GO:0005829; GO:0005737; GO:0070062; GO:0005887; GO:0005622; GO:0072562; GO:0016323; GO:0016324; GO:0045121; GO:0030496; GO:0030864; GO:0031982; GO:0042470; GO:0001939; GO:0005901; GO:0005911	6.049e-06	0.0001525	TRUE	0.6096	1056	1203	1210	1651	2016	1610	3309	2675	3287	3460	3073	5039	2569	69.6	79.87	80.76	112.7	138.8	108.7	197.2	158.3	197.7	217.8	189.2	317.9	157.8	orange
ENSMUSG00000023274	ENSMUST00000024044; ENSMUST00000130378; ENSMUST00000145818; ENSMUST00000145977; ENSMUST00000151594	Cd4	protein_coding	-	6	protein_coding	CD4 antigen [Source:MGI Symbol;Acc:MGI:88335]	124864692	124888221	0.5172	1313	GO:0006955; GO:0007155; GO:0045893; GO:0002376; GO:0001934; GO:0045860; GO:0050731; GO:0001816; GO:0002250; GO:0030217; GO:0007166; GO:0043123; GO:0070374; GO:0050863; GO:0050829; GO:0051924; GO:0050870; GO:0043410; GO:0097011; GO:0050850; GO:0033674; GO:0045657; GO:0046598; GO:0006948; GO:0010524; GO:0032355; GO:0032507; GO:0033280; GO:0035397; GO:0035723; GO:0042102; GO:0042110; GO:0045058	GO:0042803; GO:0019901; GO:0015026; GO:0005515; GO:0019899; GO:0008270; GO:0001948; GO:0019865; GO:0042011; GO:0042012; GO:0042289; GO:1990782	GO:0016020; GO:0016021; GO:0009897; GO:0005886; GO:0009986; GO:0005887; GO:0005789; GO:0045121; GO:0005788	6.084e-06	0.0001531	TRUE	-1.126	250.9	192.2	86.38	78.21	53.67	94.2	19.49	13.09	7.348	5.686	3.292	9.147	45.09	18.29	14.13	6.378	5.906	4.089	7.034	1.285	0.8575	0.4892	0.396	0.2243	0.6387	3.065	yellow
ENSMUSG00000051378	ENSMUST00000021311; ENSMUST00000132502	Kif18b	protein_coding	-	11	protein_coding	kinesin family member 18B [Source:MGI Symbol;Acc:MGI:2446979]	102905529	102925124	0.5562	1854	GO:0007018; GO:0007049; GO:0051301; GO:0000278; GO:0007019; GO:0051302; GO:0000070	GO:0005524; GO:0000166; GO:0008017; GO:0003777; GO:0019894; GO:0016887; GO:0003774	GO:0005634; GO:0016604; GO:0005829; GO:0005737; GO:0005874; GO:0005856; GO:0005871; GO:0035371; GO:0000235; GO:1990752	6.114e-06	0.0001533	TRUE	-0.7977	408.2	412.6	383.5	308	172.9	197.3	2.924	0	1.05	4.548	6.584	1.017	16.4	21.08	21.48	20.05	16.47	9.331	10.43	0.1365	0	0.04949	0.2243	0.3177	0.05032	0.7893	green
ENSMUSG00000058443	ENSMUST00000076364	Rpl10-ps3	protein_coding	-	9	protein_coding	ribosomal protein L10, pseudogene 3 [Source:MGI Symbol;Acc:MGI:3704336]	50344201	50344968	0.4818	768	GO:0006412; GO:0043066; GO:0000122; GO:0097421; GO:0000027	GO:0003735; GO:0003723	GO:0005622; GO:0005634; GO:0043234; GO:0005737; GO:0005840; GO:0016020; GO:0022625; GO:0030529; GO:0005783; GO:0005790	6.118e-06	0.0001533	TRUE	0.6215	4997	5416	5769	8333	8904	7551	2829	2762	2807	5856	6113	6166	5965	623	680.4	728.2	1076	1160	963.9	318.9	309.4	319.5	697.3	712.1	736.1	693.2	orange
ENSMUSG00000004207	ENSMUST00000004316; ENSMUST00000105465; ENSMUST00000165878; ENSMUST00000177779; ENSMUST00000179238	Psap	protein_coding	+	10	protein_coding	prosaposin [Source:MGI Symbol;Acc:MGI:97783]	60277627	60302597	0.5456	2636	GO:0006629; GO:0006665; GO:0043085; GO:0071310; GO:0043408; GO:0019216; GO:0060736; GO:0048589; GO:0060742; GO:0043410; GO:1905572; GO:0007193; GO:1903206	GO:0042803; GO:0005543; GO:0004565; GO:0008047; GO:1905573; GO:1905574; GO:1905575; GO:1905576; GO:1905577; GO:0001664	GO:0005764; GO:0005615; GO:0005576; GO:0070062; GO:0043231; GO:0005739	6.194e-06	0.0001549	TRUE	-0.5613	63340	62560	56650	43250	41300	38450	12070	11380	11420	10580	11510	10290	10700	2301	2290	2083	1627	1567	1430	396.5	371.4	378.9	366.9	390.8	358	362.4	yellow
ENSMUSG00000020649	ENSMUST00000020980; ENSMUST00000147789; ENSMUST00000153058; ENSMUST00000154588	Rrm2	protein_coding	+	12	protein_coding	ribonucleotide reductase M2 [Source:MGI Symbol;Acc:MGI:98181]	24708241	24714146	0.4732	1136	GO:0055114; GO:0006260; GO:0051259; GO:0009263; GO:0051290; GO:0009262	GO:0046872; GO:0005515; GO:0016491; GO:0004748; GO:0008199; GO:0042803	GO:0005829; GO:0005737; GO:0005971; GO:0016020; GO:0016021	6.314e-06	0.0001575	TRUE	-0.5997	1497	1425	1309	948.2	976.3	840.8	8.772	3.491	2.099	0	11.53	5.098	28.69	126.2	121	111.7	82.75	85.97	72.57	0.6685	0.2643	0.1616	0	0.908	0.4114	2.254	green
ENSMUSG00000029304	ENSMUST00000031243; ENSMUST00000086833; ENSMUST00000112746; ENSMUST00000112747; ENSMUST00000112748; ENSMUST00000132457; ENSMUST00000145084	Spp1	protein_coding	+	5	protein_coding	secreted phosphoprotein 1 [Source:MGI Symbol;Acc:MGI:98389]	104435118	104441050	0.4628	1063	GO:0007155; GO:0045893; GO:0030593; GO:0031214; GO:0001503; GO:0043066; GO:0010811; GO:0033280; GO:0071498; GO:0001649; GO:0006710; GO:0045780; GO:0071394; GO:2000866; GO:0006954; GO:0010033; GO:0030154; GO:0048545; GO:0048685	GO:0005125; GO:0050840	GO:0005615; GO:0005794; GO:0005737; GO:0005576; GO:0070062; GO:0045177; GO:0031982; GO:0042995; GO:0048471	6.476e-06	0.0001613	TRUE	-0.6298	7525	7532	6952	5028	3776	5354	13580	12960	11990	9086	11680	6974	7759	677.8	683.7	634	468.9	355.3	493.8	1106	1048	986.1	781.6	983.1	601.5	651.5	cyan
ENSMUSG00000020884	ENSMUST00000018699; ENSMUST00000092959; ENSMUST00000108585; ENSMUST00000123369; ENSMUST00000146411	Asgr1	protein_coding	+	11	protein_coding	asialoglycoprotein receptor 1 [Source:MGI Symbol;Acc:MGI:88081]	70054085	70057894	0.5269	1105	GO:0006898; GO:0006897; GO:0031668	GO:0046872; GO:0042803; GO:0030246; GO:0004873	GO:0016020; GO:0016021	6.562e-06	0.0001631	TRUE	1.209	32.85	59.38	42.14	104.3	130.4	112	0	0	0	0	0	0	0	2.847	5.185	3.697	9.357	11.8	9.941	0	0	0	0	0	0	0	yellow
ENSMUSG00000069793	ENSMUST00000038211; ENSMUST00000092840; ENSMUST00000138797	Slfn9	protein_coding	-	11	protein_coding	schlafen 9 [Source:MGI Symbol;Acc:MGI:2445121]	82978390	82991830	0.4447	3920	GO:0008150	GO:0005524; GO:0003674	GO:0005634; GO:0005622	6.577e-06	0.0001631	TRUE	-0.7241	675.2	492.5	575	393.6	240.9	406.7	26.05	14.7	32.79	42.08	32.09	30.52	63.86	16.49	12.12	14.22	9.955	6.148	10.17	0.5754	0.3224	0.7313	0.9817	0.7323	0.7139	1.454	green
ENSMUSG00000000805	ENSMUST00000103194; ENSMUST00000108076; ENSMUST00000127827; ENSMUST00000138331; ENSMUST00000139416; ENSMUST00000150596	Car4	protein_coding	+	11	protein_coding	carbonic anhydrase 4 [Source:MGI Symbol;Acc:MGI:1096574]	84957786	84966044	0.5404	679	GO:0006730; GO:0006885; GO:0015701; GO:0015670	GO:0008270; GO:0046872; GO:0004089; GO:0016829; GO:0005515	GO:0016020; GO:0005886; GO:0005794; GO:0048471; GO:0009986; GO:0070062; GO:0016324; GO:0031362; GO:0031225; GO:0005802; GO:0031526; GO:0046658; GO:0005793; GO:0005791; GO:0030667; GO:0030658	6.619e-06	0.0001638	TRUE	1.459	25.88	14.09	18.96	37.65	103.1	70.4	283.6	286.3	219.4	244.5	367.9	284.9	367.5	3.65	2.002	2.707	5.497	15.19	10.17	36.16	36.26	28.24	32.93	48.47	38.47	48.31	blue
ENSMUSG00000025902	ENSMUST00000027035; ENSMUST00000116652; ENSMUST00000191647; ENSMUST00000191939; ENSMUST00000192505; ENSMUST00000192650; ENSMUST00000192913; ENSMUST00000195555	Sox17	protein_coding	-	1	protein_coding	SRY (sex determining region Y)-box 17 [Source:MGI Symbol;Acc:MGI:107543]	4490931	4497354	0.5777	1720	GO:0006355; GO:0016055; GO:0045944; GO:0007283; GO:0006351; GO:0010628; GO:0045893; GO:0000122; GO:0001570; GO:0045595; GO:0007492; GO:0030308; GO:0072001; GO:0048568; GO:0060070; GO:0090090; GO:0007369; GO:0030178; GO:0050821; GO:0001525; GO:0045732; GO:0048643; GO:0001947; GO:0031648; GO:0003151; GO:0045995; GO:0045597; GO:0001706; GO:0042662; GO:0023019; GO:0042074; GO:0042789; GO:0048863; GO:…	GO:0003677; GO:0046982; GO:0001228; GO:0008134; GO:0043565; GO:0005515; GO:0044212; GO:0003713; GO:0003700; GO:0008013; GO:0000981; GO:0003705	GO:0005634; GO:0005667; GO:0044798	6.636e-06	0.0001639	TRUE	0.9736	83.62	124.8	139.1	214.4	320.3	169.6	242.7	224.3	228.8	209.2	251.8	226.9	299.2	4.655	7.001	7.837	12.36	18.63	9.665	12.22	11.22	11.63	11.12	13.1	12.09	15.53	orange
ENSMUSG00000053046	ENSMUST00000018971; ENSMUST00000075528; ENSMUST00000078200; ENSMUST00000105989; ENSMUST00000172652; ENSMUST00000172967; ENSMUST00000173285; ENSMUST00000173313; ENSMUST00000173330; ENSMUST00000173705; ENSMUST00000173924; ENSMUST00000173941; ENSMUST00000174237; ENSMUST00000174309; ENSMUST00000174405; ENSMUST00000174499; ENSMUST00000210065	Brsk2	protein_coding	+	7	protein_coding	BR serine/threonine kinase 2 [Source:MGI Symbol;Acc:MGI:1923020]	141949751	142004247	0.577	2086	GO:0006468; GO:0016310; GO:0035556; GO:0007049; GO:0051301; GO:0006915; GO:0048812; GO:0007399; GO:0006887; GO:0018105; GO:0030010; GO:0061178; GO:0070059; GO:0030182; GO:0000086; GO:0036503; GO:0031532; GO:0007409	GO:0004672; GO:0005524; GO:0016740; GO:0046872; GO:0005515; GO:0000166; GO:0016301; GO:0004674; GO:0000287; GO:0051117; GO:0019901; GO:0050321	GO:0005737; GO:0005634; GO:0005856; GO:0005783; GO:0005813; GO:0005815; GO:0048471; GO:0016020; GO:0016021	6.659e-06	0.0001641	TRUE	-0.9502	204.1	251.6	246.5	160.3	84.34	104.1	318.7	364.8	292.9	252.4	401.6	205.5	351.1	9.368	11.64	11.46	7.619	4.044	4.893	13.23	15.04	12.27	11.07	17.23	9.034	15.02	cyan
ENSMUSG00000028718	ENSMUST00000030490; ENSMUST00000129957; ENSMUST00000130401; ENSMUST00000141933; ENSMUST00000144316; ENSMUST00000147519	Stil	protein_coding	+	4	protein_coding	Scl/Tal1 interrupting locus [Source:MGI Symbol;Acc:MGI:107477]	115000159	115043196	0.4382	2472	GO:0007052; GO:0046599; GO:0051298; GO:0071539		GO:0005737; GO:0005813; GO:0005814	6.773e-06	0.0001665	TRUE	-0.8964	243.9	245.6	245.5	123.6	110.7	145.8	3.899	5.236	8.408	7.96	8.238	10.17	9.564	9.447	9.586	9.626	4.957	4.481	5.781	0.1365	0.1822	0.2973	0.2944	0.2981	0.3774	0.3453	green
ENSMUSG00000028495	ENSMUST00000102814; ENSMUST00000123229; ENSMUST00000130001; ENSMUST00000136174	Rps6	protein_coding	-	4	protein_coding	ribosomal protein S6 [Source:MGI Symbol;Acc:MGI:98159]	86854660	86857412	0.5245	821	GO:0006412; GO:0000082; GO:0043066; GO:0007369; GO:0001890; GO:0043065; GO:0000278; GO:0048821; GO:0007093; GO:0006924; GO:0006364; GO:0042593; GO:0033077; GO:0002309; GO:0042274; GO:0022605; GO:0031929	GO:0003735; GO:0003723; GO:0019901; GO:0005515	GO:0005622; GO:0005634; GO:0048471; GO:0005737; GO:0005840; GO:0016020; GO:0005730; GO:0030529; GO:0030425; GO:0044297; GO:0036464; GO:0015935; GO:0022627; GO:0005844	6.785e-06	0.0001665	TRUE	0.6144	6685	7882	7791	11130	12300	10640	4208	3908	4293	7894	8133	7898	7410	779.6	926.4	920	1344	1498	1271	443.7	409.4	457.1	879.2	886.2	882	805.6	orange
ENSMUSG00000034317	ENSMUST00000107802; ENSMUST00000136512; ENSMUST00000142560; ENSMUST00000153259	Trim59	protein_coding	-	3	protein_coding	tripartite motif-containing 59 [Source:MGI Symbol;Acc:MGI:1914199]	69035288	69044755	0.5109	1312	GO:0016567; GO:0045087; GO:0043124; GO:0060271; GO:0046597	GO:0008270; GO:0046872; GO:0005515; GO:0061630	GO:0016020; GO:0016021; GO:0005622; GO:0005783; GO:0005789; GO:0005929; GO:0005813; GO:0030992	6.927e-06	0.0001696	TRUE	-0.7203	417.1	549.5	606.8	282.9	359.5	295.5	16.57	31.42	17.84	29.56	18.11	28.49	19.13	30.44	40.41	44.83	21.38	27.41	22.08	1.093	2.06	1.189	2.061	1.235	1.991	1.301	green
ENSMUSG00000025290	ENSMUST00000112384; ENSMUST00000169826	Rps24	protein_coding	+	14	protein_coding	ribosomal protein S24 [Source:MGI Symbol;Acc:MGI:98147]	24490681	24496146	0.471	652	GO:0006412; GO:0000462; GO:0006364; GO:0034101; GO:0042274	GO:0003735; GO:0003723	GO:0005622; GO:0005634; GO:0005840; GO:0016020; GO:0030529; GO:0022627; GO:0015935	7.02e-06	0.0001716	TRUE	0.6263	6249	7642	8693	11430	12580	10720	4113	4180	4153	7360	7937	7192	8023	916.9	1130	1291	1737	1928	1610	545.7	550.9	556.4	1031	1088	1011	1097	orange
ENSMUSG00000002395	ENSMUST00000019169; ENSMUST00000110053; ENSMUST00000110054; ENSMUST00000127517; ENSMUST00000136368; ENSMUST00000137137; ENSMUST00000139541; ENSMUST00000140236; ENSMUST00000142685; ENSMUST00000143657; ENSMUST00000146221; ENSMUST00000154550	Use1	protein_coding	+	8	protein_coding	unconventional SNARE in the ER 1 homolog (S. cerevisiae) [Source:MGI Symbol;Acc:MGI:1914273]	71366848	71369732	0.5581	805	GO:0006810; GO:0015031; GO:0007029; GO:0016192; GO:0071786; GO:0060628		GO:0016020; GO:0016021; GO:0005783; GO:0005789	7.067e-06	0.0001721	TRUE	0.6589	435	494.2	556.2	822.6	907.3	617.8	435.7	432.9	448.2	835.8	1029	809.9	799.3	51.7	59.18	66.92	101.2	112.6	75.17	46.82	46.21	48.63	94.86	114.2	92.17	88.54	orange
ENSMUSG00000053332	ENSMUST00000065709; ENSMUST00000159037; ENSMUST00000159119; ENSMUST00000159153; ENSMUST00000159157; ENSMUST00000159399; ENSMUST00000159404; ENSMUST00000159438; ENSMUST00000159663; ENSMUST00000159706; ENSMUST00000159890; ENSMUST00000160152; ENSMUST00000160429; ENSMUST00000160497; ENSMUST00000160516; ENSMUST00000160551; ENSMUST00000161005; ENSMUST00000161229; ENSMUST00000161380; ENSMUST00000161461;…	Gas5	long_noncoding	+	1	processed_transcript	growth arrest specific 5 [Source:MGI Symbol;Acc:MGI:95659]	161034422	161038539	0.4245	741				7.071e-06	0.0001721	TRUE	0.6104	1042	1199	1349	1728	2069	1670	1399	1269	1310	1882	2094	1709	1906	134.7	156.1	176.4	231.2	279.2	220.9	163.4	147.3	154.5	232.2	252.8	211.5	229.5	orange
ENSMUSG00000090862	ENSMUST00000170953; ENSMUST00000205265; ENSMUST00000205490; ENSMUST00000205548; ENSMUST00000205906; ENSMUST00000206712; ENSMUST00000206748; ENSMUST00000206963	Rps13	protein_coding	-	7	protein_coding	ribosomal protein S13 [Source:MGI Symbol;Acc:MGI:1915302]	116331505	116334195	0.4809	1173	GO:0006412; GO:0033119	GO:0003735; GO:0003723; GO:0003729; GO:0048027; GO:0070181; GO:1990932	GO:0005622; GO:0005634; GO:0005840; GO:0005925; GO:0016020; GO:0070062; GO:0031012; GO:0005730; GO:0030529; GO:0022627	7.22e-06	0.0001754	TRUE	0.6184	1941	2307	2360	3438	3664	3004	1101	1104	1166	2085	2428	2196	2093	158.5	189.8	195	290.6	312.5	251.1	81.29	80.95	86.91	162.6	185.2	171.6	159.2	orange
ENSMUSG00000031320	ENSMUST00000033683; ENSMUST00000152739; ENSMUST00000155028	Rps4x	protein_coding	-	X	protein_coding	ribosomal protein S4, X-linked [Source:MGI Symbol;Acc:MGI:98158]	102184941	102189394	0.4552	772	GO:0006412; GO:0007275; GO:0008284; GO:0045471; GO:0045727	GO:0003735; GO:0003723; GO:0019843	GO:0005622; GO:0005634; GO:0005737; GO:0005840; GO:0016020; GO:0030529; GO:0022627; GO:0015935; GO:0005844; GO:0005925; GO:0031012; GO:0036464; GO:0070062	7.281e-06	0.0001764	TRUE	0.6126	5189	5749	6258	8756	8798	8638	3055	3087	3342	5862	6187	5877	5998	643.3	718.2	785.5	1124	1140	1097	342.4	343.8	378.3	694	716.7	697.7	693.2	orange
ENSMUSG00000037972	ENSMUST00000089011	Snn	protein_coding	+	16	protein_coding	stannin [Source:MGI Symbol;Acc:MGI:1276549]	11066298	11074983	0.5176	2902	GO:0008150	GO:0046872	GO:0016020; GO:0016021; GO:0005737; GO:0005739; GO:0005741	7.291e-06	0.0001764	TRUE	-0.6312	886	971.2	939.7	577.4	719	485.9	1788	1577	1640	1299	1567	1361	1395	29.23	32.29	31.39	19.73	24.78	16.41	53.33	46.74	49.39	40.92	48.31	43.01	42.9	cyan
ENSMUSG00000022865	ENSMUST00000023572; ENSMUST00000114229	Cxadr	protein_coding	+	16	protein_coding	coxsackie virus and adenovirus receptor [Source:MGI Symbol;Acc:MGI:1201679]	78301496	78359785	0.4432	3701	GO:0007155; GO:0007507; GO:0030593; GO:0051607; GO:0048739; GO:0034109; GO:0007005; GO:0007157; GO:0045216; GO:0031532; GO:0010669; GO:0016337; GO:0060044; GO:0008354; GO:0046629; GO:0060054; GO:0070633; GO:0086067; GO:0086072; GO:0098904	GO:0005515; GO:0042802; GO:0008013; GO:0005102; GO:0050839; GO:0005178; GO:0030165; GO:0071253; GO:0086082	GO:0016020; GO:0016021; GO:0005615; GO:0005886; GO:0005634; GO:0005654; GO:0043234; GO:0005737; GO:0030054; GO:0005576; GO:0005911; GO:0014704; GO:0016323; GO:0031594; GO:0005923; GO:0045121; GO:0030426; GO:0043005; GO:0005912; GO:0044297; GO:0001669; GO:0005913; GO:0030175; GO:0016327	7.329e-06	0.0001769	TRUE	0.8511	230	147.9	174.9	289.7	267.5	461.1	83.83	136.1	180.5	262.7	168.7	215.7	91.54	5.949	3.857	4.58	7.76	7.23	12.21	1.961	3.164	4.265	6.49	4.078	5.344	2.208	orange
ENSMUSG00000005124	ENSMUST00000005255; ENSMUST00000118823; ENSMUST00000133863; ENSMUST00000147079	Wisp1	protein_coding	+	15	protein_coding	WNT1 inducible signaling pathway protein 1 [Source:MGI Symbol;Acc:MGI:1197008]	66891320	66923201	0.532	2119	GO:0016055; GO:0007155; GO:0001558	GO:0005520	GO:0005576; GO:0005829; GO:0005615	7.414e-06	0.0001786	TRUE	-1.051	192.1	140.9	161.2	70.48	89.45	61.49	399.6	486.1	440.9	325.2	300.4	327.6	333.4	8.682	6.416	7.374	3.298	4.223	2.845	16.33	19.73	18.19	14.03	12.68	14.18	14.04	blue
ENSMUSG00000073702	ENSMUST00000086535; ENSMUST00000178079; ENSMUST00000179954; ENSMUST00000191855; ENSMUST00000194746; ENSMUST00000195123	Rpl31	protein_coding	+	1	protein_coding	ribosomal protein L31 [Source:MGI Symbol;Acc:MGI:2149632]	39367842	39371911	0.5067	615	GO:0006412	GO:0003735; GO:0003723; GO:0005515	GO:0005622; GO:0005840; GO:0005925; GO:0016020; GO:0070062; GO:0030529; GO:0022625; GO:0005654; GO:0005730	7.427e-06	0.0001786	TRUE	0.6133	2700	2689	2863	4352	4292	3933	2009	2088	2029	3397	3822	3380	3427	420	421.6	451	701	697.5	626.5	282.5	291.8	288.2	504.6	555.5	503.5	496.9	orange
ENSMUSG00000027199	ENSMUST00000028624; ENSMUST00000140808; ENSMUST00000154598	Gatm	protein_coding	-	2	protein_coding	glycine amidinotransferase (L-arginine:glycine amidinotransferase) [Source:MGI Symbol;Acc:MGI:1914342]	122594467	122611303	0.4368	1232	GO:0007611; GO:0007275; GO:0006601; GO:0014889; GO:0006600	GO:0016740; GO:0015067; GO:0015068	GO:0016020; GO:0070062; GO:0005739; GO:0005743; GO:0005758	7.489e-06	0.0001797	TRUE	-0.6142	5103	5907	5201	3456	3548	3520	12580	13590	13070	9208	9812	8310	9567	396.6	462.6	409.2	278.1	288.1	280.1	884.2	948.4	927.6	683.4	712.6	618.4	693.1	cyan
ENSMUSG00000026622	ENSMUST00000027931; ENSMUST00000126446; ENSMUST00000136733; ENSMUST00000150839	Nek2	protein_coding	+	1	protein_coding	NIMA (never in mitosis gene a)-related expressed kinase 2 [Source:MGI Symbol;Acc:MGI:109359]	191821444	191833050	0.5086	1622	GO:0006468; GO:0016310; GO:0007049; GO:0051301; GO:0043392; GO:0051321; GO:0090307; GO:0007059; GO:0001824; GO:0046777; GO:0032212; GO:0051973; GO:1904355; GO:0046602; GO:0000070; GO:0051299; GO:0051988; GO:1903126	GO:0004672; GO:0005524; GO:0016740; GO:0046872; GO:0005515; GO:0000166; GO:0016301; GO:0004674; GO:0019903	GO:0005634; GO:0005654; GO:0043234; GO:0005737; GO:0005694; GO:0005874; GO:0005856; GO:0005730; GO:0000922; GO:0005813; GO:0005815; GO:0030496; GO:0000775; GO:0000794; GO:0000776; GO:0000777	7.703e-06	0.0001845	TRUE	-0.7466	381.7	435.8	434	252	264.1	213.2	2.934	3.491	8.398	5.686	9.876	3.052	1.366	22.53	25.92	25.94	15.4	16.29	12.89	0.1566	0.1851	0.4526	0.3205	0.5447	0.1725	0.07518	green
ENSMUSG00000024610	ENSMUST00000050487; ENSMUST00000097563; ENSMUST00000167610	Cd74	protein_coding	+	18	protein_coding	CD74 antigen (invariant polypeptide of major histocompatibility complex, class II antigen-associated) [Source:MGI Symbol;Acc:MGI:96534]	60803848	60812646	0.5657	1324	GO:0016064; GO:0006886; GO:0006955; GO:0045893; GO:0002376; GO:0030890; GO:0001934; GO:0043066; GO:0019882; GO:1902166; GO:0050731; GO:0006952; GO:0002250; GO:0008283; GO:0045059; GO:0045582; GO:0043123; GO:0006461; GO:0070374; GO:0007165; GO:0019886; GO:0051085; GO:0090023; GO:0001516; GO:0043410; GO:0048146; GO:0002606; GO:0045581; GO:0001961; GO:0002792; GO:0002821; GO:0002830; GO:0002906; GO:…	GO:0005515; GO:0001540; GO:0023026; GO:0004896; GO:0019955; GO:0044183; GO:0042609; GO:0035718; GO:0042289; GO:0042658; GO:0050998	GO:0016020; GO:0016021; GO:0009897; GO:0005794; GO:0009986; GO:0005886; GO:0070062; GO:0005887; GO:0005783; GO:0005770; GO:0005764; GO:0005771; GO:0042613; GO:0005773; GO:0035692; GO:0035693	7.719e-06	0.0001845	TRUE	0.7196	5439	5455	3373	8243	4744	10420	935.7	961.8	1097	1653	1448	2067	1142	393.3	397.5	247	617.3	358.4	771.7	61.18	62.47	72.43	114.2	97.82	143.2	77	yellow
ENSMUSG00000012848	ENSMUST00000004554; ENSMUST00000108539; ENSMUST00000131795; ENSMUST00000137329; ENSMUST00000139349; ENSMUST00000147435	Rps5	protein_coding	+	7	protein_coding	ribosomal protein S5 [Source:MGI Symbol;Acc:MGI:1097682]	12922290	12926686	0.5385	779	GO:0006412; GO:0006450	GO:0003735; GO:0003723; GO:0003729	GO:0005840; GO:0030529; GO:0015935; GO:0005925; GO:0016020; GO:0022627; GO:0031012; GO:0070062	7.847e-06	0.0001872	TRUE	0.6389	2702	3543	3654	5113	5816	4421	1421	1417	1637	2764	2878	2952	2498	331.8	438.4	454.4	650.1	746.2	555.9	157.8	156.3	183.5	324.2	330.2	347.1	285.9	orange
ENSMUSG00000006333	ENSMUST00000006496; ENSMUST00000108623; ENSMUST00000108624; ENSMUST00000108625; ENSMUST00000126562; ENSMUST00000128729; ENSMUST00000136858; ENSMUST00000139818; ENSMUST00000146303; ENSMUST00000146927	Rps9	protein_coding	+	7	protein_coding	ribosomal protein S9 [Source:MGI Symbol;Acc:MGI:1924096]	3703993	3706897	0.5378	762	GO:0006412; GO:0008284; GO:0045903	GO:0003735; GO:0003723; GO:0019843; GO:0045182; GO:1990932	GO:0005622; GO:0005634; GO:0005737; GO:0005925; GO:0016020; GO:0070062; GO:0005840; GO:0005730; GO:0030529; GO:0015935; GO:0022627	7.869e-06	0.0001873	TRUE	0.6358	4187	5372	5388	8575	8290	6260	2392	2155	2404	4283	5214	4442	4241	526.1	680.3	685.5	1116	1088	805.4	271.7	243.2	275.8	514	612.2	534.5	496.7	orange
ENSMUSG00000021796	ENSMUST00000049005; ENSMUST00000165280; ENSMUST00000171343; ENSMUST00000171551	Bmpr1a	protein_coding	-	14	protein_coding	bone morphogenetic protein receptor, type 1A [Source:MGI Symbol;Acc:MGI:1338938]	34410734	34503341	0.4641	2353	GO:0006468; GO:0045944; GO:0016310; GO:0045893; GO:0001701; GO:0007399; GO:0060021; GO:0007507; GO:0007492; GO:0009952; GO:0023014; GO:0019827; GO:0001756; GO:0048568; GO:0007178; GO:0003007; GO:0030154; GO:0030324; GO:0014032; GO:0042733; GO:0007389; GO:0030509; GO:0042475; GO:0003223; GO:2000772; GO:0071773; GO:0006955; GO:0010862; GO:0021983; GO:0030501; GO:0003148; GO:0003183; GO:1902895; GO:…	GO:0004672; GO:0005524; GO:0016740; GO:0046872; GO:0005515; GO:0000166; GO:0042803; GO:0016301; GO:0004674; GO:0046332; GO:0004675; GO:0004702; GO:0001948; GO:0000981; GO:0098821	GO:0016020; GO:0016021; GO:0009897; GO:0005886; GO:0005901; GO:0030425; GO:0043025	7.928e-06	0.0001883	TRUE	-0.595	1772	1801	1825	1050	1145	1353	1167	1457	1501	1353	1249	1592	1388	72.11	73.88	75.17	44.22	48.68	56.39	42.93	53.27	55.77	52.59	47.5	62.05	52.65	red
ENSMUSG00000009569	ENSMUST00000009713; ENSMUST00000056715; ENSMUST00000115809; ENSMUST00000149359	Mkl2	protein_coding	+	16	protein_coding	MKL/myocardin-like 2 [Source:MGI Symbol;Acc:MGI:3050795]	13256481	13417529	0.4922	3849	GO:0045844; GO:0045944; GO:0010735	GO:0003713; GO:0045296; GO:0003785	GO:0005634; GO:0005737	8.024e-06	0.0001902	TRUE	0.6061	833.3	807.8	820.6	1045	1470	1224	1065	1155	1020	1022	1079	1024	1130	20.73	20.25	20.67	26.92	38.21	31.17	23.96	25.81	23.17	24.27	25.07	24.4	26.21	orange
ENSMUSG00000049115	ENSMUST00000066412; ENSMUST00000143181; ENSMUST00000221743; ENSMUST00000222370; ENSMUST00000222503; ENSMUST00000223201	Agtr1a	protein_coding	+	13	protein_coding	angiotensin II receptor, type 1a [Source:MGI Symbol;Acc:MGI:87964]	30336441	30382867	0.4966	745	GO:0007186; GO:0007165; GO:0007204; GO:0001822; GO:0007507; GO:0007266; GO:0006954; GO:0001568; GO:0019229; GO:0008284; GO:0045777; GO:0019722; GO:0060326; GO:0038166; GO:0032270; GO:0034392; GO:0002018; GO:0042756; GO:0010873; GO:0050715; GO:0051482; GO:0001921; GO:0001991; GO:0002001; GO:0002019; GO:0002035; GO:0006885; GO:0007200; GO:0007568; GO:0009651; GO:0014823; GO:0032430; GO:0032930; GO:…	GO:0004871; GO:0004930; GO:0046982; GO:0005515; GO:0031711; GO:0001596; GO:0001965; GO:0004945; GO:0017046; GO:0019901; GO:0031748; GO:0043621	GO:0016020; GO:0016021; GO:0005886; GO:0005737; GO:0005768; GO:0005794; GO:0012505; GO:0012506; GO:0016323; GO:0030425; GO:0031410; GO:0031968; GO:0031983; GO:0055037	8.049e-06	0.0001905	TRUE	1.208	47.79	69.44	41.08	70.48	126.9	205.2	91.62	140.5	111.3	189.9	165.4	182.1	176.3	6.141	8.994	5.346	9.38	17.04	27.01	10.65	16.22	13.06	23.31	19.87	22.41	21.12	orange
ENSMUSG00000055653	ENSMUST00000069360; ENSMUST00000114857	Gpc3	protein_coding	-	X	protein_coding	glypican 3 [Source:MGI Symbol;Acc:MGI:104903]	52272426	52613950	0.4718	2048	GO:0010466; GO:0001822; GO:0050680; GO:0008285; GO:0045732; GO:0035116; GO:0060976; GO:0090090; GO:2000096; GO:0030282; GO:0006024; GO:0045880; GO:0009887; GO:0030324; GO:0045807; GO:0001658; GO:0030513; GO:0030316; GO:0046326; GO:0045926; GO:0009948; GO:0045879; GO:0072138; GO:0040008; GO:0072203; GO:0010171; GO:0072111; GO:0072180	GO:0005515; GO:0030414; GO:0043395; GO:0060422	GO:0016020; GO:0005886; GO:0005576; GO:0005615; GO:0005578; GO:0070062; GO:0005887; GO:0031225; GO:0005764; GO:0005796; GO:0046658	8.204e-06	0.0001937	TRUE	0.7253	3364	1896	1929	3778	2649	5432	4354	4188	4592	8341	6353	10000	7486	157.3	89.33	91.3	182.9	129.4	260	184	175.9	196	372.4	277.5	447.8	326.2	orange
ENSMUSG00000044350	ENSMUST00000062789; ENSMUST00000139809; ENSMUST00000142300	Lacc1	protein_coding	-	14	protein_coding	laccase (multicopper oxidoreductase) domain containing 1 [Source:MGI Symbol;Acc:MGI:2445077]	77024200	77036904	0.4733	1854	GO:0008150	GO:0005507	GO:0005777	8.334e-06	0.0001964	TRUE	-0.6444	686.9	626	699.5	421.9	407.2	442.2	187.1	193.7	154.3	125.1	125.1	154.7	177.6	35.47	32.58	36.57	22.56	21.97	23.39	8.738	8.988	7.276	6.169	6.036	7.648	8.551	yellow
ENSMUSG00000026840	ENSMUST00000028187; ENSMUST00000135995; ENSMUST00000138325	Lamc3	protein_coding	+	2	protein_coding	laminin gamma 3 [Source:MGI Symbol;Acc:MGI:1344394]	31887291	31946539	0.5793	3609	GO:0007155; GO:0060041; GO:0007601; GO:0006898; GO:0000904; GO:0030198; GO:0014002		GO:0005578; GO:0005576; GO:0005604	8.677e-06	0.0002041	TRUE	1.273	43.8	53.34	22.12	153.5	66.45	109.1	225.2	179.8	168	266.1	311.1	245.2	286.9	1.162	1.426	0.5942	4.218	1.842	2.963	5.401	4.284	4.068	6.742	7.712	6.23	7.096	blue
ENSMUSG00000021895	ENSMUST00000049206	Arhgef3	protein_coding	+	14	protein_coding	Rho guanine nucleotide exchange factor (GEF) 3 [Source:MGI Symbol;Acc:MGI:1918954]	27238039	27403904	0.4809	3585	GO:0043547; GO:0035556; GO:0035023	GO:0005085; GO:0005089	GO:0005737; GO:0005622	9.18e-06	0.0002155	TRUE	0.5891	758.6	656.2	690	1005	1028	1132	425	430.3	365.3	438.9	440.3	403.9	524.7	20.26	17.66	18.66	27.8	28.69	30.97	10.26	10.32	8.907	11.2	10.99	10.33	13.06	orange
ENSMUSG00000047793	ENSMUST00000062202; ENSMUST00000163688; ENSMUST00000165843; ENSMUST00000165883; ENSMUST00000168122; ENSMUST00000172289	Sned1	protein_coding	+	1	protein_coding	sushi, nidogen and EGF-like domains 1 [Source:MGI Symbol;Acc:MGI:3045960]	93235841	93301065	0.5466	2749	GO:0007160	GO:0005509	GO:0070062	9.253e-06	0.0002168	TRUE	0.6093	719.8	634.1	634.2	863.2	949.9	1222	1070	1320	702.3	1591	1649	1402	1708	25.07	22.26	22.36	31.13	34.56	43.57	33.7	41.28	22.33	52.91	53.67	46.76	55.45	orange
ENSMUSG00000019929	ENSMUST00000105287; ENSMUST00000163448; ENSMUST00000218853; ENSMUST00000219539; ENSMUST00000219784	Dcn	protein_coding	+	10	protein_coding	decorin [Source:MGI Symbol;Acc:MGI:94872]	97479609	97518143	0.4236	1797	GO:0045944; GO:0019221; GO:0014068; GO:0016525; GO:0010508; GO:0006469; GO:0046426; GO:0016239; GO:0090141; GO:0010596; GO:0051901; GO:0019800; GO:0001822; GO:0001890; GO:0007519; GO:0007568; GO:0009612; GO:0032496; GO:0042060; GO:1900747	GO:0003723; GO:0005518; GO:0005539; GO:0004860; GO:0050840; GO:0047485	GO:0005615; GO:0005737; GO:0005578; GO:0005576; GO:0031012; GO:0005589	9.426e-06	0.0002204	TRUE	0.6742	17970	10270	12200	19690	15990	28630	25390	32010	33480	53370	42610	63350	55450	957.5	551.4	658.3	1086	889.9	1562	1223	1532	1628	2716	2122	3232	2754	orange
ENSMUSG00000040703	ENSMUST00000043314; ENSMUST00000108395; ENSMUST00000152560; ENSMUST00000156714	Cyp2s1	protein_coding	-	7	protein_coding	cytochrome P450, family 2, subfamily s, polypeptide 1 [Source:MGI Symbol;Acc:MGI:1921384]	25802475	25816913	0.5514	2303	GO:0055114; GO:0019373	GO:0046872; GO:0004497; GO:0005506; GO:0016491; GO:0016705; GO:0020037; GO:0016712; GO:0008392; GO:0070330	GO:0016020; GO:0005783; GO:0005789; GO:0031090; GO:0043231; GO:0016021	9.58e-06	0.0002236	TRUE	0.9434	103.5	121.8	110.6	258.8	145.7	267.7	112.1	155.3	163.8	246.8	176.1	201.5	162.6	4.304	5.102	4.656	11.14	6.328	11.4	4.213	5.801	6.216	9.798	6.841	8.02	6.301	orange
ENSMUSG00000020460	ENSMUST00000102844; ENSMUST00000102845; ENSMUST00000143418; ENSMUST00000147782; ENSMUST00000150739	Rps27a	protein_coding	-	11	protein_coding	ribosomal protein S27A [Source:MGI Symbol;Acc:MGI:1925544]	29545846	29548109	0.4691	720	GO:0008150; GO:0006412; GO:0007219; GO:0007623	GO:0046872; GO:0003735; GO:0003723	GO:0005615; GO:0005634; GO:0005737; GO:0005840; GO:0016020; GO:0070062; GO:0005730; GO:0030529; GO:0005829; GO:0005654; GO:0031982; GO:0043209; GO:0015935; GO:0022627	9.633e-06	0.0002244	TRUE	0.6098	2215	2390	2657	3297	3996	3751	1609	1458	1646	3080	3086	2840	2715	294.4	320.2	357.5	453.8	554.9	510.5	193.4	174.1	199.7	391	383.3	361.4	336.3	orange
ENSMUSG00000049939	ENSMUST00000062304; ENSMUST00000171353	Lrrc4	protein_coding	-	6	protein_coding	leucine rich repeat containing 4 [Source:MGI Symbol;Acc:MGI:2182081]	28661831	28831747	0.4848	2249	GO:0019221; GO:0050808; GO:0006469; GO:0046426; GO:0050807; GO:0097119	GO:0005515; GO:0004860	GO:0016020; GO:0016021; GO:0005886; GO:0030054; GO:0045202; GO:0045211; GO:0005737; GO:0043197; GO:0060076; GO:0044309	9.792e-06	0.0002276	TRUE	-1.441	47.79	63.4	63.21	17.38	16.19	11.9	222.2	240.9	282.4	258.1	193.4	170.9	206.3	2.034	2.72	2.724	0.7662	0.7199	0.5187	8.554	9.211	10.98	10.49	7.693	6.969	8.187	blue
ENSMUSG00000027171	ENSMUST00000028593; ENSMUST00000126824	Prrg4	protein_coding	-	2	protein_coding	proline rich Gla (G-carboxyglutamic acid) 4 (transmembrane) [Source:MGI Symbol;Acc:MGI:2442211]	104830741	104849876	0.467	1812	GO:0008150	GO:0003674; GO:0005509	GO:0016020; GO:0016021; GO:0005576	9.954e-06	0.0002309	TRUE	-0.9249	234.9	198.3	223.3	100.4	92.01	138.8	487.4	475.6	524.9	416.2	405.7	439.5	468.6	12.41	10.56	11.95	5.495	5.079	7.511	23.28	22.58	25.32	21	20.03	22.24	23.08	cyan
ENSMUSG00000060036	ENSMUST00000081650; ENSMUST00000185306; ENSMUST00000185928; ENSMUST00000187578; ENSMUST00000187832; ENSMUST00000188025	Rpl3	protein_coding	-	15	protein_coding	ribosomal protein L3 [Source:MGI Symbol;Acc:MGI:1351605]	80077794	80091868	0.5246	1201	GO:0006412; GO:0071353	GO:0003735; GO:0003723; GO:0008097	GO:0005622; GO:0005634; GO:0005829; GO:0005737; GO:0005840; GO:0005925; GO:0070062; GO:0005730; GO:0030529; GO:0022625	1.03e-05	0.0002385	TRUE	0.6036	5724	6357	6273	9907	9718	8133	5002	5139	4981	8998	10060	8451	8277	456.3	510.7	506.4	817.8	809.4	663.9	360.6	368	362.5	685.1	749.2	645.2	615.1	orange
ENSMUSG00000074743	ENSMUST00000099270	Thbd	protein_coding	-	2	protein_coding	thrombomodulin [Source:MGI Symbol;Acc:MGI:98736]	148404466	148408188	0.5136	3723	GO:0007165; GO:0007596; GO:0007565; GO:0007599; GO:0010165; GO:0030195; GO:0032496; GO:0050819; GO:0051591	GO:0005509; GO:0004888	GO:0016020; GO:0016021; GO:0005887; GO:0009986; GO:0005886; GO:0005615; GO:0005774; GO:0016327	1.102e-05	0.0002547	TRUE	0.5933	979.6	977.2	903.9	1554	1152	1609	446.4	368.3	503.9	643.6	362.1	774.3	394.9	25.19	25.33	23.53	41.37	30.95	42.38	10.38	8.508	11.83	15.81	8.702	19.07	9.466	orange
ENSMUSG00000032060	ENSMUST00000034562; ENSMUST00000214609; ENSMUST00000214962; ENSMUST00000216393; ENSMUST00000216755; ENSMUST00000217475	Cryab	protein_coding	+	9	protein_coding	crystallin, alpha B [Source:MGI Symbol;Acc:MGI:88516]	50751325	50756636	0.5316	831	GO:0051260; GO:0010629; GO:0043066; GO:0007517; GO:0043010; GO:0002088; GO:0050821; GO:0001666; GO:0071480; GO:0010941; GO:0042542; GO:0043154; GO:0032463; GO:0032387; GO:0060561; GO:0007021; GO:1905907; GO:0006457; GO:0007568; GO:0030308; GO:0031109; GO:0032355; GO:0051403; GO:2000378	GO:0046872; GO:0005515; GO:0042803; GO:0042802; GO:0005212; GO:0051082; GO:0008017; GO:0008092	GO:0005634; GO:0005829; GO:0005737; GO:0005886; GO:0070062; GO:0005739; GO:0030018; GO:0043292; GO:0043209; GO:0005794; GO:0009986; GO:0014069; GO:0015630; GO:0030424; GO:0031430; GO:0031674; GO:0032432; GO:0043197; GO:0043204; GO:0045202; GO:0097060; GO:0097512	1.114e-05	0.000257	TRUE	-0.623	11030	11540	12380	6648	9532	6359	21710	21510	23320	15680	18220	13320	16600	1270	1339	1443	792.7	1147	749.8	2261	2225	2452	1725	1961	1468	1782	cyan
ENSMUSG00000034751	ENSMUST00000099202; ENSMUST00000164111; ENSMUST00000164211; ENSMUST00000166336; ENSMUST00000166726; ENSMUST00000166867; ENSMUST00000167058; ENSMUST00000167462; ENSMUST00000168226; ENSMUST00000169605; ENSMUST00000171358; ENSMUST00000171791; ENSMUST00000172264; ENSMUST00000185314; ENSMUST00000185947; ENSMUST00000187024; ENSMUST00000191417; ENSMUST00000194446; ENSMUST00000211607	Mast4	protein_coding	-	13	protein_coding	microtubule associated serine/threonine kinase family member 4 [Source:MGI Symbol;Acc:MGI:1918885]	102732486	103334497	0.5059	3821	GO:0006468; GO:0016310; GO:0035556; GO:0018105	GO:0004672; GO:0005524; GO:0016740; GO:0000287; GO:0000166; GO:0016301; GO:0004674; GO:0046872	GO:0005737; GO:0005622	1.14e-05	0.0002621	TRUE	0.7021	270.8	304	371.9	445.1	610	493.8	454.2	444.2	467.1	546.9	550.6	405	412.6	6.785	7.676	9.435	11.55	15.97	12.67	10.29	9.999	10.69	13.09	12.89	9.718	9.638	orange
ENSMUSG00000049517	ENSMUST00000051955	Rps23	protein_coding	+	13	protein_coding	ribosomal protein S23 [Source:MGI Symbol;Acc:MGI:1913725]	90923131	90924942	0.4497	756	GO:0006412	GO:0003735; GO:0003723	GO:0005622; GO:0005840; GO:0016020; GO:0030529; GO:0015935; GO:0022627	1.142e-05	0.0002621	TRUE	0.6161	3446	4371	4473	6589	6708	5464	2348	2224	2489	4697	5433	4439	3857	436.4	557.9	573.6	864.1	887.6	708.6	268.9	253	287.8	568.2	643	538.4	455.4	orange
ENSMUSG00000036144	ENSMUST00000041183	Meox2	protein_coding	+	12	protein_coding	mesenchyme homeobox 2 [Source:MGI Symbol;Acc:MGI:103219]	37108540	37179534	0.4623	2360	GO:0006355; GO:0006366; GO:0007275; GO:0045944; GO:0006351; GO:0060021; GO:0060173; GO:0007519; GO:0090051; GO:0001525; GO:0070997; GO:0001757	GO:0003677; GO:0043565; GO:0003700; GO:0000978; GO:0001077; GO:0000980; GO:0001205	GO:0005634; GO:0005737; GO:0016607	1.145e-05	0.0002621	TRUE	0.834	193.1	118.8	249.7	315.7	312.6	392.7	351.9	333.4	502.8	611.8	275.7	772.3	341.6	7.835	4.856	10.26	13.26	13.25	16.31	12.91	12.15	18.62	23.7	10.45	30	12.92	orange
ENSMUSG00000038400	ENSMUST00000036248; ENSMUST00000124124; ENSMUST00000139306	Pmepa1	protein_coding	-	2	protein_coding	prostate transmembrane protein, androgen induced 1 [Source:MGI Symbol;Acc:MGI:1929600]	173224458	173276533	0.5869	1953	GO:0010991; GO:0030512; GO:0060394	GO:0050699; GO:0070412	GO:0016020; GO:0016021; GO:0000139; GO:0010008; GO:0031901; GO:0043231	1.145e-05	0.0002621	TRUE	-0.5918	2055	2664	2266	1438	1715	1444	485.4	435.5	551.1	695.9	410.7	1014	401.7	100.7	131.6	112.5	72.99	87.84	72.47	21.52	19.18	24.67	32.58	18.81	47.62	18.36	yellow
ENSMUSG00000024781	ENSMUST00000049572; ENSMUST00000178114	Lipa	protein_coding	-	19	protein_coding	lysosomal acid lipase A [Source:MGI Symbol;Acc:MGI:96789]	34492318	34527474	0.455	2967	GO:0048873; GO:0006629; GO:0016042; GO:0000902; GO:0001816; GO:0006954; GO:0048771; GO:0008283; GO:0030324	GO:0016787; GO:0016788; GO:0016298; GO:0004771	GO:0070062; GO:0043231; GO:0005764; GO:0001650	1.183e-05	0.0002702	TRUE	-0.5879	3422	3008	3027	2063	2099	2085	1031	1145	961.5	888.1	905.3	872	1077	110.4	97.83	98.89	68.95	70.77	68.9	30.09	33.19	28.33	27.37	27.3	26.95	32.39	yellow
ENSMUSG00000037033	ENSMUST00000159989	Clca3b	protein_coding	-	3	protein_coding	chloride channel accessory 3B [Source:MGI Symbol;Acc:MGI:2181989]	144822623	144849357	0.4909	3361	GO:0006508; GO:0006821; GO:1902476	GO:0008237; GO:0005229	GO:0005887	1.203e-05	0.0002744	TRUE	-1.5	60.5	49.4	61.52	19.31	18.74	2.975	0	0.8727	0	0	0	0	0	1.723	1.418	1.774	0.5697	0.5578	0.08677	0	0.02233	0	0	0	0	0	yellow
ENSMUSG00000048782	ENSMUST00000117543; ENSMUST00000136347; ENSMUST00000136645; ENSMUST00000139670; ENSMUST00000150991; ENSMUST00000151464; ENSMUST00000161800; ENSMUST00000169913; ENSMUST00000206274	Insc	protein_coding	+	7	protein_coding	inscuteable homolog (Drosophila) [Source:MGI Symbol;Acc:MGI:1917942]	114743694	114850383	0.5512	1032				1.253e-05	0.0002852	TRUE	-0.638	688.9	831.3	809.1	503.1	587	385.7	322.6	237.4	335.9	246.8	269.9	236.1	225.4	63.91	77.73	76	48.33	56.89	36.64	27.06	19.78	28.45	21.87	23.4	20.97	19.5	red
ENSMUSG00000073889	ENSMUST00000098132; ENSMUST00000108040; ENSMUST00000108041; ENSMUST00000108042; ENSMUST00000140894; ENSMUST00000142059; ENSMUST00000145445; ENSMUST00000146608; ENSMUST00000152748; ENSMUST00000155538	Il11ra1	protein_coding	+	4	protein_coding	interleukin 11 receptor, alpha chain 1 [Source:MGI Symbol;Acc:MGI:107426]	41699989	41769474	0.5702	1306	GO:0019221; GO:0008284; GO:0001890; GO:0001779; GO:0046697; GO:0060135; GO:0060322; GO:0038154; GO:0032502	GO:0004896; GO:0004921; GO:0019970	GO:0016020; GO:0016021	1.26e-05	0.0002861	TRUE	0.7614	190.8	211	314.3	415.6	452.9	359.8	659.9	534.6	645.1	811.3	643.2	1105	586.8	13.99	15.59	23.33	31.55	34.69	27.01	43.74	35.21	43.18	56.8	44.06	77.6	40.1	orange
ENSMUSG00000015944	ENSMUST00000016088; ENSMUST00000140240; ENSMUST00000201013	Gatsl2	protein_coding	+	5	protein_coding	GATS protein-like 2 [Source:MGI Symbol;Acc:MGI:1933384]	134099711	134144343	0.5319	2867	GO:1904262	GO:0042802	GO:0005829; GO:0005737; GO:0061700	1.281e-05	0.0002904	TRUE	-0.672	532.6	480.1	534.1	330.2	295.6	330.2	1438	1312	1133	742.5	843.6	670.5	711.8	17.79	16.16	18.06	11.42	10.31	11.29	43.41	39.35	34.53	23.68	26.32	21.44	22.16	cyan
ENSMUSG00000022114	ENSMUST00000022709	Spry2	protein_coding	-	14	protein_coding	sprouty homolog 2 (Drosophila) [Source:MGI Symbol;Acc:MGI:1345138]	105891949	105896819	0.4624	2085	GO:0007275; GO:0010628; GO:0042127; GO:0043066; GO:0009966; GO:0042472; GO:0007605; GO:0051897; GO:0000132; GO:0008285; GO:0070373; GO:0071902; GO:0033138; GO:0010801; GO:0030335; GO:0045595; GO:0046580; GO:0070374; GO:0030324; GO:0040037; GO:0060425; GO:0034260; GO:0045165; GO:0048754; GO:0060541; GO:0060449; GO:0043407; GO:0051387; GO:0060437; GO:0031345	GO:0005515; GO:0019901; GO:0043539	GO:0016020; GO:0005886; GO:0015630; GO:0005737; GO:0005874; GO:0005856; GO:0042995; GO:0005634; GO:0005829; GO:0032587	1.284e-05	0.0002906	TRUE	0.6555	381.3	384.5	344.5	541.7	662.8	549.3	138.4	171.9	163.8	192.2	213.2	241.1	245.9	17.51	17.79	16.02	25.76	31.8	25.83	5.747	7.092	6.866	8.428	9.146	10.6	10.53	orange
ENSMUSG00000021182	ENSMUST00000068411; ENSMUST00000085096; ENSMUST00000222204; ENSMUST00000223097; ENSMUST00000223235; ENSMUST00000223416; ENSMUST00000223509	Ccdc88c	protein_coding	-	12	protein_coding	coiled-coil domain containing 88C [Source:MGI Symbol;Acc:MGI:1915589]	100911523	101029056	0.5356	2841	GO:0016055; GO:0001932; GO:0051260; GO:0030705; GO:0031122; GO:0031648; GO:0031098	GO:0005515; GO:0043621; GO:0030165; GO:0008017; GO:0051959	GO:0005737; GO:0005829; GO:0005813	1.288e-05	0.0002909	TRUE	1.1	45.79	89.57	51.62	116.8	178	135.8	86.75	93.38	123.9	109.2	85.58	125.2	54.65	1.543	3.042	1.761	4.078	6.269	4.688	2.643	2.827	3.811	3.513	2.695	4.039	1.717	orange
ENSMUSG00000024087	ENSMUST00000024894	Cyp1b1	protein_coding	-	17	protein_coding	cytochrome P450, family 1, subfamily b, polypeptide 1 [Source:MGI Symbol;Acc:MGI:88590]	79706953	79715041	0.4606	5128	GO:0055114; GO:0008202; GO:0007155; GO:0008285; GO:0070301; GO:0032088; GO:0042572; GO:0043065; GO:0071407; GO:0001525; GO:0006805; GO:0030336; GO:0009636; GO:0043542; GO:0045766; GO:0009404; GO:0019369; GO:2000377; GO:0006725; GO:0006809; GO:0008210; GO:0030199; GO:0048514; GO:0046427; GO:0061298; GO:0010575; GO:0046466; GO:0042574; GO:0071603; GO:0002930; GO:0008631; GO:0033629; GO:0061304	GO:0046872; GO:0004497; GO:0005506; GO:0016491; GO:0016705; GO:0020037; GO:0070330; GO:0016712	GO:0016020; GO:0005739; GO:0005783; GO:0005789; GO:0031090; GO:0043231	1.291e-05	0.000291	TRUE	0.7224	668	358.3	309.7	746.4	559.7	908.3	135.5	133.5	159.6	255.8	299.6	234	493.2	12.47	6.742	5.855	14.43	10.92	17.36	2.287	2.239	2.72	4.562	5.226	4.184	8.585	orange
ENSMUSG00000026779	ENSMUST00000028119; ENSMUST00000136207	Mastl	protein_coding	-	2	protein_coding	microtubule associated serine/threonine kinase-like [Source:MGI Symbol;Acc:MGI:1914371]	23115606	23156024	0.4147	3396	GO:0006468; GO:0016310; GO:0006974; GO:0035556; GO:0007049; GO:0051301; GO:0000278; GO:0051726; GO:0000086; GO:0018105; GO:0032515; GO:0007147; GO:0051441	GO:0004672; GO:0005524; GO:0016740; GO:0000166; GO:0016301; GO:0004674; GO:0051721	GO:0005634; GO:0005654; GO:0005737; GO:0005856; GO:0005813; GO:0005815; GO:0032154	1.305e-05	0.0002935	TRUE	-0.6613	629.2	586.7	490.9	352.4	319.5	391.7	18.52	27.05	26.03	10.23	16.46	8.14	10.93	17.74	16.67	14.01	10.29	9.41	11.31	0.4721	0.6852	0.6701	0.2756	0.4336	0.2198	0.2873	green
ENSMUSG00000039706	ENSMUST00000070748; ENSMUST00000198356; ENSMUST00000198894; ENSMUST00000199256; ENSMUST00000199261; ENSMUST00000199471; ENSMUST00000199534	Ldb2	protein_coding	-	5	protein_coding	LIM domain binding 2 [Source:MGI Symbol;Acc:MGI:894670]	44472132	44799680	0.4581	1706	GO:0045944; GO:0006357; GO:0035019; GO:0001942; GO:0030334; GO:0010669; GO:0043549; GO:0044089	GO:0005515; GO:0000989; GO:0030274; GO:0019899	GO:0005634; GO:0005886; GO:0005730; GO:0031252; GO:0005667	1.31e-05	0.0002942	TRUE	0.8798	125.4	108.7	181.2	211.4	257.3	317.3	204.7	193.7	270.8	346.8	235.4	507.7	273.3	7.039	6.148	10.3	12.29	15.09	18.23	10.39	9.767	13.88	18.59	12.34	27.29	14.3	orange
ENSMUSG00000060938	ENSMUST00000073471; ENSMUST00000101014; ENSMUST00000128952; ENSMUST00000134403; ENSMUST00000138973; ENSMUST00000167436	Rpl26	protein_coding	+	11	protein_coding	ribosomal protein L26 [Source:MGI Symbol;Acc:MGI:106022]	68901583	68906989	0.5256	569	GO:0006412; GO:0045727; GO:0034644; GO:0071480; GO:0006364; GO:0042273; GO:0006977; GO:0071479; GO:1902164; GO:1902167; GO:1904803	GO:0003735; GO:0003723; GO:0005515; GO:0048027	GO:0005622; GO:0005654; GO:0005737; GO:0005840; GO:0016020; GO:0070062; GO:0015934; GO:0005730; GO:0030529; GO:0022625; GO:1990904; GO:0022626	1.32e-05	0.0002958	TRUE	0.6057	3147	3371	3702	4905	5828	4752	2375	2147	2582	3979	4604	3967	4089	529.3	571.5	630.5	854.4	1024	818.6	361.3	324.4	396.6	639.2	723.6	639	641.2	orange
ENSMUSG00000079641	ENSMUST00000115231; ENSMUST00000131149; ENSMUST00000138799	Rpl39	protein_coding	-	X	protein_coding	ribosomal protein L39 [Source:MGI Symbol;Acc:MGI:1914498]	37082520	37085402	0.4841	537	GO:0006412; GO:0019731; GO:0050830; GO:0002227	GO:0003735; GO:0003723; GO:0005515	GO:0005622; GO:0005615; GO:0005840; GO:0022625; GO:0030529	1.342e-05	0.0003003	TRUE	0.5865	1174	1338	1532	1918	2237	1901	704.1	535.1	608.8	1140	1242	987.1	998.7	209.2	240.3	276.4	353.9	416.5	346.8	113.4	85.66	99.06	194	206.8	168.4	165.9	orange
ENSMUSG00000021806	ENSMUST00000022340	Nid2	protein_coding	+	14	protein_coding	nidogen 2 [Source:MGI Symbol;Acc:MGI:1298229]	19751257	19811787	0.5457	4884	GO:0007160; GO:0007155; GO:0030198	GO:0005509; GO:0005515	GO:0005886; GO:0005578; GO:0005576; GO:0070062; GO:0031012; GO:0005604; GO:0005615	1.366e-05	0.000305	TRUE	-0.588	1625	1500	1260	1050	799.1	1045	1176	1147	1062	1519	1340	1642	1298	31.85	29.63	25.01	21.31	16.37	20.98	20.84	20.19	19.01	28.44	24.54	30.83	23.72	red
ENSMUSG00000038379	ENSMUST00000070326; ENSMUST00000185913; ENSMUST00000186277; ENSMUST00000188445; ENSMUST00000189727; ENSMUST00000191484	Ttk	protein_coding	+	9	protein_coding	Ttk protein kinase [Source:MGI Symbol;Acc:MGI:1194921]	83834689	83872389	0.4431	1950	GO:0006468; GO:0016310; GO:0007093; GO:0051304; GO:0018107; GO:0046777; GO:0018105; GO:0034502; GO:0018108; GO:0034501; GO:0016321; GO:0033316; GO:1903096	GO:0004672; GO:0005524; GO:0016740; GO:0000166; GO:0042803; GO:0016301; GO:0004712; GO:0004713; GO:0004674	GO:0005737; GO:0016020; GO:0000776	1.419e-05	0.0003164	TRUE	-0.8591	217	284.8	239.1	144.8	121.8	126.9	9.747	24.44	19.94	10.23	9.053	7.122	9.578	10.66	14.09	11.89	7.365	6.249	6.382	0.4327	1.078	0.8941	0.4799	0.4153	0.3349	0.4384	yellow
ENSMUSG00000000740	ENSMUST00000000756; ENSMUST00000129311; ENSMUST00000132275; ENSMUST00000152444; ENSMUST00000212887	Rpl13	protein_coding	+	8	protein_coding	ribosomal protein L13 [Source:MGI Symbol;Acc:MGI:105922]	123102350	123105244	0.5452	988	GO:0006412	GO:0003735; GO:0003723	GO:0005622; GO:0005634; GO:0005840; GO:0016020; GO:0022625; GO:0030529	1.431e-05	0.0003184	TRUE	0.6105	3819	4847	4429	7302	7128	5465	2452	2417	2391	4260	5130	4208	4189	369.8	473.1	434.3	732.4	721.2	542	214.7	210.3	211.4	394.1	464.2	390.3	378.2	orange
ENSMUSG00000035352	ENSMUST00000000194; ENSMUST00000124916	Ccl12	protein_coding	+	11	protein_coding	chemokine (C-C motif) ligand 12 [Source:MGI Symbol;Acc:MGI:108224]	82101845	82103400	0.4236	509	GO:0007186; GO:0006955; GO:0006935; GO:0000165; GO:0019221; GO:0006954; GO:0007010; GO:0043524; GO:0008360; GO:0043491; GO:0090280; GO:0071407; GO:0002548; GO:0030593; GO:0043547; GO:0048247; GO:0070098; GO:0070374; GO:0071346; GO:0071347; GO:0071356; GO:0031663; GO:0001525; GO:0048246; GO:0034351; GO:0043615; GO:0002687; GO:0070664; GO:2000502	GO:0005125; GO:0008009; GO:0031727	GO:0005576; GO:0005615; GO:0005622	1.446e-05	0.000321	TRUE	1.25	45.8	30.19	35.82	111	53.67	141.8	1.949	3.491	2.099	3.411	9.876	2.035	8.198	8.616	5.724	6.821	21.63	10.55	27.31	0.3316	0.5898	0.3606	0.6128	1.736	0.3666	1.437	yellow
ENSMUSG00000027115	ENSMUST00000028527; ENSMUST00000130137; ENSMUST00000144924; ENSMUST00000151395; ENSMUST00000152751; ENSMUST00000162515	Kif18a	protein_coding	+	2	protein_coding	kinesin family member 18A [Source:MGI Symbol;Acc:MGI:2446977]	109280738	109341747	0.3778	2889	GO:0006810; GO:0015031; GO:0007018; GO:0072520; GO:0007080; GO:0007140; GO:0070507; GO:0007019; GO:0071392	GO:0005524; GO:0000166; GO:0003779; GO:0008017; GO:0003777; GO:0008574; GO:0016887; GO:0043130; GO:0051010; GO:0070463	GO:0005634; GO:0015630; GO:0005737; GO:0005874; GO:0005856; GO:0005815; GO:0042995; GO:0001726; GO:0005871; GO:0005901; GO:0000776; GO:0005828; GO:1990023	1.55e-05	0.0003434	TRUE	-0.9119	188.3	206.3	219.3	98.48	117.3	94.25	17.8	16.79	17.95	8.847	2.469	10.21	12.3	6.239	6.891	7.358	3.38	4.063	3.198	0.5333	0.4999	0.5431	0.28	0.07646	0.3239	0.3799	yellow
ENSMUSG00000031990	ENSMUST00000034472; ENSMUST00000167074; ENSMUST00000213170; ENSMUST00000213682; ENSMUST00000215446	Jam3	protein_coding	-	9	protein_coding	junction adhesion molecule 3 [Source:MGI Symbol;Acc:MGI:1933825]	27097384	27155421	0.476	1073	GO:0007283; GO:0007155; GO:0016477; GO:0001780; GO:0002318; GO:0007160; GO:0001525; GO:0007286; GO:0019226; GO:0030010; GO:0002523; GO:0002250; GO:0042552; GO:0090022; GO:0031103; GO:0090138	GO:0005515; GO:0042803; GO:0046982; GO:0005178	GO:0016020; GO:0016021; GO:0005615; GO:0005886; GO:0009986; GO:0030054; GO:0005576; GO:0005911; GO:0044291; GO:0005923; GO:0030057; GO:0033010; GO:0043220	1.566e-05	0.0003465	TRUE	-0.617	663	870.5	694.2	516.6	458.3	460.1	3614	4050	3767	2396	2972	2244	2881	59.16	78.29	62.72	47.73	42.73	42.04	291.6	324.6	306.9	204.2	247.8	191.7	239.7	blue
ENSMUSG00000024247	ENSMUST00000166528; ENSMUST00000168118; ENSMUST00000170758; ENSMUST00000170794	Pkdcc	protein_coding	+	17	protein_coding	protein kinase domain containing, cytoplasmic [Source:MGI Symbol;Acc:MGI:2147077]	83215292	83225070	0.5931	1156	GO:0006468; GO:0006810; GO:0015031; GO:0007275; GO:0016310; GO:0035264; GO:0030154; GO:0001501; GO:0030282; GO:0035108; GO:0060021; GO:0018108; GO:0001503; GO:0030501; GO:0032332; GO:0048286; GO:0042997; GO:0048566	GO:0004672; GO:0005524; GO:0016740; GO:0000166; GO:0016301; GO:0004713; GO:0004715	GO:0005794; GO:0005576	1.58e-05	0.0003489	TRUE	0.6478	408.2	332.1	378.2	574.5	535	652.4	511.7	610.9	609.9	881.2	720.1	800.7	586.1	33.81	27.72	31.71	49.27	46.3	55.33	38.32	45.45	46.12	69.71	55.73	63.51	45.26	orange
ENSMUSG00000029086	ENSMUST00000030973; ENSMUST00000074113; ENSMUST00000087441; ENSMUST00000087442; ENSMUST00000165909; ENSMUST00000171543; ENSMUST00000177946; ENSMUST00000179059; ENSMUST00000195942; ENSMUST00000196178; ENSMUST00000196378; ENSMUST00000196852; ENSMUST00000196853; ENSMUST00000197706; ENSMUST00000197749; ENSMUST00000197750; ENSMUST00000198218; ENSMUST00000198347; ENSMUST00000199739	Prom1	protein_coding	-	5	protein_coding	prominin 1 [Source:MGI Symbol;Acc:MGI:1100886]	43993620	44102032	0.4648	2199	GO:0045494; GO:0060042; GO:0060219; GO:0072112; GO:0072139; GO:2000768	GO:0042805; GO:0045296	GO:0016020; GO:0016021; GO:0005615; GO:0005783; GO:0005793; GO:0005886; GO:0009986; GO:0031982; GO:0042622; GO:0070062	1.583e-05	0.0003489	TRUE	0.9113	100.5	125.8	113.8	176	289.7	194.6	475.7	437.8	494.4	442.2	450.5	360.9	434.4	4.378	5.521	5.016	7.934	13.18	8.674	18.73	17.12	19.65	18.39	18.33	15.05	17.63	blue
ENSMUSG00000032232	ENSMUST00000072899; ENSMUST00000121322; ENSMUST00000122065; ENSMUST00000136044; ENSMUST00000146567; ENSMUST00000152224	Cgnl1	protein_coding	-	9	protein_coding	cingulin-like 1 [Source:MGI Symbol;Acc:MGI:1915428]	71626509	71771602	0.5403	3319		GO:0003774	GO:0016459	1.592e-05	0.0003503	TRUE	0.5841	1091	885.6	915.5	1340	1274	1718	1250	1025	1310	1518	968.6	2601	851.2	31.48	25.75	26.74	40.04	38.39	50.76	32.59	26.55	34.5	41.82	26.11	71.84	22.89	orange
ENSMUSG00000030559	ENSMUST00000107256; ENSMUST00000208478	Rab38	protein_coding	+	7	protein_coding	RAB38, member RAS oncogene family [Source:MGI Symbol;Acc:MGI:1919683]	88430273	88491572	0.4864	1078	GO:0006810; GO:0015031; GO:0016192; GO:0072657; GO:0007005; GO:0035646; GO:0090383; GO:0006996; GO:0060155; GO:1903232	GO:0000166; GO:0003924; GO:0005525; GO:0035650; GO:0005515; GO:0030742; GO:0035651; GO:0036461	GO:0016020; GO:0005886; GO:0031410; GO:0005794; GO:0005739; GO:0005802; GO:0031982; GO:0005769; GO:0005764; GO:0045335; GO:0042470; GO:0030670; GO:0033162; GO:0044233; GO:0005737; GO:0005783; GO:0005829	1.604e-05	0.0003523	TRUE	-1.278	68.69	102.7	82.17	26.07	36.63	23.8	30.22	37.53	27.29	52.31	51.02	47.82	42.35	6.101	9.189	7.389	2.398	3.399	2.164	2.427	2.994	2.213	4.437	4.235	4.067	3.507	red
ENSMUSG00000046598	ENSMUST00000089759; ENSMUST00000115226; ENSMUST00000115227; ENSMUST00000126825; ENSMUST00000128286; ENSMUST00000149039	Bdh1	protein_coding	+	16	protein_coding	3-hydroxybutyrate dehydrogenase, type 1 [Source:MGI Symbol;Acc:MGI:1919161]	31422280	31458901	0.5436	1359	GO:0008152; GO:0055114	GO:0003824; GO:0016491; GO:0003858	GO:0016020; GO:0005654; GO:0005739; GO:0005743; GO:0005759; GO:0099617	1.608e-05	0.0003524	TRUE	-1.068	178.2	148.9	100.1	55.04	64.76	67.42	30.23	26.19	36.73	27.3	32.91	35.61	24.59	12.55	10.58	7.138	4.015	4.767	4.864	1.925	1.657	2.363	1.837	2.167	2.403	1.615	yellow
ENSMUSG00000036381	ENSMUST00000065220; ENSMUST00000091112; ENSMUST00000196081; ENSMUST00000196716; ENSMUST00000197220; ENSMUST00000197841; ENSMUST00000198838; ENSMUST00000200358; ENSMUST00000200673	P2ry14	protein_coding	-	3	protein_coding	purinergic receptor P2Y, G-protein coupled, 14 [Source:MGI Symbol;Acc:MGI:2155705]	59113855	59153618	0.4416	2067	GO:0007186; GO:0007165; GO:0035589	GO:0004871; GO:0004930; GO:0045028	GO:0016020; GO:0016021; GO:0005886; GO:0005887	1.642e-05	0.0003592	TRUE	0.7799	296.7	194.2	196	393.9	280.3	523.5	195.9	247	308.6	378.6	321	452.8	236.4	13.74	9.068	9.19	18.9	13.56	24.83	8.205	10.28	13.05	16.75	13.89	20.08	10.21	orange
ENSMUSG00000027015	ENSMUST00000028403	Cybrd1	protein_coding	+	2	protein_coding	cytochrome b reductase 1 [Source:MGI Symbol;Acc:MGI:2654575]	71117923	71142926	0.4739	5339	GO:0055114; GO:0010039	GO:0046872; GO:0016491; GO:0000293	GO:0016020; GO:0016021; GO:0070062; GO:0005765; GO:0031526	1.647e-05	0.0003592	TRUE	-1.153	130.6	138.2	80.04	43.81	58.17	38.11	34.07	84.92	67.63	52.44	22.79	40.56	39.14	2.343	2.497	1.453	0.8135	1.09	0.6999	0.5524	1.368	1.107	0.8982	0.3819	0.6965	0.6544	red
ENSMUSG00000041309	ENSMUST00000097974; ENSMUST00000106095	Nkx6-2	protein_coding	-	7	protein_coding	NK6 homeobox 2 [Source:MGI Symbol;Acc:MGI:1352738]	139579376	139582797	0.6504	1603	GO:0006355; GO:0000122; GO:0048709; GO:0050885; GO:0030154; GO:0010454; GO:0010455; GO:0021912; GO:0021913; GO:0022010; GO:0031018; GO:0045686; GO:0045687	GO:0003677; GO:0043565; GO:0000978; GO:0001078; GO:0003700	GO:0005634	1.648e-05	0.0003592	TRUE	-1.345	63.71	87.57	85.33	21.24	40.04	12.89	0	0	0	0	2.469	0	0	3.806	5.271	5.16	1.314	2.499	0.7884	0	0	0	0	0.1378	0	0	yellow
ENSMUSG00000108483	ENSMUST00000206354	Gm45184	long_noncoding	+	7	lincRNA	predicted gene 45184 [Source:MGI Symbol;Acc:MGI:5753760]	127434422	127439392	0.4942	955				1.656e-05	0.0003604	TRUE	1.247	48.61	46.44	47.42	68.91	238.9	65.81	689.1	724.1	468.4	783.5	978.6	697.2	1050	4.874	4.692	4.813	7.154	25.02	6.756	62.47	65.21	42.87	75.02	91.68	66.94	98.13	blue
ENSMUSG00000034641	ENSMUST00000045075	Cd300ld	protein_coding	-	11	protein_coding	CD300 molecule like family member d [Source:MGI Symbol;Acc:MGI:2442358]	114982274	114989922	0.4662	2645	GO:0002376; GO:0046718; GO:0032680; GO:0032675	GO:0005515; GO:0001618	GO:0016020; GO:0016021; GO:0005886	1.661e-05	0.0003607	TRUE	0.9036	262.2	154.6	152.9	373.3	169.7	548.2	28.27	42.76	44.09	17.06	29.63	52.91	57.38	9.49	5.638	5.602	13.99	6.419	20.32	0.9252	1.39	1.457	0.5897	1.002	1.834	1.936	yellow
ENSMUSG00000027860	ENSMUST00000029453; ENSMUST00000159388; ENSMUST00000159586; ENSMUST00000160226; ENSMUST00000161021; ENSMUST00000161722; ENSMUST00000162361; ENSMUST00000168312	Vangl1	protein_coding	-	3	protein_coding	vang-like 1 (van gogh, Drosophila) [Source:MGI Symbol;Acc:MGI:2159344]	102153583	102204693	0.5236	1790	GO:0007275; GO:0043473	GO:0005515	GO:0016020; GO:0016021; GO:0005886; GO:0016328	1.665e-05	0.0003608	TRUE	-0.5994	861.1	795.1	737.4	506.9	564	488.8	311.9	312.4	329.6	342.3	390.9	373.4	276	46.06	42.86	39.94	28.08	31.52	26.77	15.08	15.01	16.1	17.48	19.54	19.13	13.76	red
ENSMUSG00000071347	ENSMUST00000025940	C1qtnf9	protein_coding	+	14	protein_coding	C1q and tumor necrosis factor related protein 9 [Source:MGI Symbol;Acc:MGI:3045252]	60768134	60780869	0.5229	1903		GO:0005179	GO:0005576; GO:0070062; GO:0005581	1.67e-05	0.0003608	TRUE	1.118	37.83	66.42	50.57	115.9	139.7	112	179.3	176.3	200.5	181.9	232.1	251.3	158.5	1.903	3.368	2.576	6.037	7.344	5.772	8.159	7.967	9.21	8.742	10.91	12.11	7.433	blue
ENSMUSG00000095597	ENSMUST00000178147; ENSMUST00000187973	Gm6472	pseudogene	-	X	transcribed_processed_pseudogene	predicted pseudogene 6472 [Source:MGI Symbol;Acc:MGI:3648396]	152909505	152910155	0.4908	616				1.67e-05	0.0003608	TRUE	0.5915	1277	1648	1867	2509	2520	2177	851.2	831.9	719.3	1462	1411	1378	1443	198.3	258	293.6	403.5	408.9	346.1	119.5	116.1	102	216.9	204.8	204.9	208.9	orange
ENSMUSG00000002688	ENSMUST00000002765	Prkd1	protein_coding	-	12	protein_coding	protein kinase D1 [Source:MGI Symbol;Acc:MGI:99879]	50341231	50649098	0.4892	3653	GO:0006468; GO:0035556; GO:0045944; GO:0016310; GO:0002376; GO:0045087; GO:0007265; GO:0006915; GO:0007399; GO:0006954; GO:0030154; GO:0010976; GO:0034599; GO:0007030; GO:0001525; GO:0018107; GO:0046777; GO:0033138; GO:0031647; GO:0043123; GO:0060548; GO:0045766; GO:0018105; GO:0051092; GO:0010595; GO:0043536; GO:0051279; GO:0042993; GO:0048193; GO:0034198; GO:0010508; GO:0035924; GO:0048010; GO:…	GO:0004672; GO:0005524; GO:0016740; GO:0046872; GO:0000166; GO:0016301; GO:0004674; GO:0042802; GO:0005515; GO:0004697	GO:0016020; GO:0005794; GO:0005886; GO:0005634; GO:0005829; GO:0005737; GO:0005911; GO:0005938; GO:0005802; GO:0000421	1.715e-05	0.0003698	TRUE	-0.9758	145.3	203.3	169.6	97.52	73.26	77.34	261.2	232.1	216.2	195.6	259.2	189.2	169.4	3.81	5.37	4.501	2.647	2.006	2.076	6.191	5.466	5.175	4.896	6.349	4.75	4.139	cyan
ENSMUSG00000038418	ENSMUST00000064795; ENSMUST00000165033	Egr1	protein_coding	+	18	protein_coding	early growth response 1 [Source:MGI Symbol;Acc:MGI:95295]	34859823	34864984	0.5545	3760	GO:0006355; GO:0045944; GO:0006351; GO:0045893; GO:0035914; GO:0071310; GO:0000122; GO:0042981; GO:0030217; GO:0061418; GO:0001666; GO:0030509; GO:0006366; GO:0032868; GO:0070498; GO:0002931; GO:0009749; GO:0033233; GO:0044849; GO:0045080; GO:0046886; GO:0050725; GO:0071480; GO:0071504; GO:0071506; GO:0072110; GO:0072303; GO:0090090; GO:0098759; GO:2000182	GO:0046872; GO:0003677; GO:0003676; GO:0003700; GO:0000977; GO:0008270; GO:0043565; GO:0001077; GO:1990841; GO:0000976; GO:0000982; GO:0035035; GO:0044212; GO:0010385; GO:0044729	GO:0005634; GO:0005654; GO:0005737	1.735e-05	0.0003735	TRUE	0.7466	219	287.8	217	385.3	315.2	530.5	136.5	110	126	242.2	149.8	176	117.5	5.577	7.387	5.595	10.16	8.386	13.83	3.142	2.515	2.929	5.89	3.564	4.293	2.789	orange
ENSMUSG00000037003	ENSMUST00000046144; ENSMUST00000169627	Tns2	protein_coding	+	15	protein_coding	tensin 2 [Source:MGI Symbol;Acc:MGI:2387586]	102102988	102116401	0.5882	4712	GO:0035556; GO:0006470; GO:0001822; GO:0035264; GO:0008285; GO:0032963; GO:0014850; GO:0048871; GO:0019725	GO:0046872; GO:0016787; GO:0004721; GO:0019901; GO:0005102; GO:0019900	GO:0016020; GO:0005886; GO:0005622; GO:0030054; GO:0005925	1.757e-05	0.0003774	TRUE	0.5817	786.5	636.1	692.1	993.5	1220	944.9	3844	3657	3407	3619	4475	3689	4419	15.98	13.03	14.24	20.91	25.9	19.66	70.63	66.74	63.21	70.24	84.96	71.79	83.69	blue
ENSMUSG00000030498	ENSMUST00000051912; ENSMUST00000107589; ENSMUST00000107591; ENSMUST00000129604; ENSMUST00000132335; ENSMUST00000145049; ENSMUST00000145723; ENSMUST00000155925; ENSMUST00000208711	Gas2	protein_coding	+	7	protein_coding	growth arrest specific 2 [Source:MGI Symbol;Acc:MGI:95657]	51862015	51994975	0.4533	1453	GO:0006915; GO:0007049; GO:0008360; GO:0007050	GO:0008017	GO:0016020; GO:0005737; GO:0005856	1.815e-05	0.0003892	TRUE	-0.9156	176.2	211.3	208.6	95.59	86.89	119	257.3	244.4	232	136.5	155.6	140.4	230.9	11.61	14.03	13.92	6.523	5.982	8.028	15.33	14.46	13.96	8.587	9.578	8.86	14.18	red
ENSMUSG00000038517	ENSMUST00000066078; ENSMUST00000107613; ENSMUST00000107614; ENSMUST00000107615; ENSMUST00000118375; ENSMUST00000146374	Tbkbp1	protein_coding	-	11	protein_coding	TBK1 binding protein 1 [Source:MGI Symbol;Acc:MGI:1920424]	97136171	97151495	0.6243	2521	GO:0008150; GO:0002376; GO:0045087	GO:0005515	GO:0005575	1.833e-05	0.0003913	TRUE	0.8771	114.5	137.9	97.98	229.8	216.4	218.1	67.26	59.34	121.8	145.6	83.11	135.3	113.4	4.348	5.277	3.768	9.038	8.586	8.483	2.309	2.024	4.222	5.28	2.949	4.922	4.015	orange
ENSMUSG00000073680	ENSMUST00000097742	Tmem88b	protein_coding	-	4	protein_coding	transmembrane protein 88B [Source:MGI Symbol;Acc:MGI:2444329]	155781591	155785874	0.4808	3471	GO:0008150	GO:0003674	GO:0016020; GO:0016021; GO:0005575	1.834e-05	0.0003913	TRUE	-0.8594	295.5	216.7	295.7	130.4	192	106.3	112.4	87.28	80.07	44.14	19.05	30.62	46.9	8.151	6.023	8.259	3.726	5.534	3.002	2.803	2.163	2.017	1.163	0.4911	0.8087	1.206	red
ENSMUSG00000029415	ENSMUST00000031364; ENSMUST00000201084; ENSMUST00000201143; ENSMUST00000201532; ENSMUST00000202604; ENSMUST00000202870; ENSMUST00000202903	Sdad1	protein_coding	-	5	protein_coding	SDA1 domain containing 1 [Source:MGI Symbol;Acc:MGI:2140779]	92284010	92310479	0.4847	1590	GO:0030036; GO:0000055; GO:0042273		GO:0005634; GO:0005730; GO:0005623	1.834e-05	0.0003913	TRUE	0.7508	222	215.4	190.7	330.2	308.4	434.3	131.6	113.5	128.1	147.8	230.4	172	135.2	13.37	13.07	11.62	20.59	19.4	26.78	7.165	6.137	7.041	8.502	12.97	9.916	7.592	orange
ENSMUSG00000007892	ENSMUST00000008036	Rplp1	protein_coding	-	9	protein_coding	ribosomal protein, large, P1 [Source:MGI Symbol;Acc:MGI:1927099]	61913284	61914542	0.5731	499	GO:0006414; GO:0032147; GO:0002181; GO:0045860; GO:0006417	GO:0003735; GO:0030295	GO:0005622; GO:0005840; GO:0022625; GO:0030529	1.902e-05	0.000405	TRUE	0.582	9261	9978	9396	14650	16010	11950	6311	6730	6267	10700	11380	10400	11850	1777	1929	1825	2912	3209	2348	1095	1160	1098	1960	2039	1910	2119	orange
ENSMUSG00000030782	ENSMUST00000070656; ENSMUST00000163553; ENSMUST00000163609; ENSMUST00000164710; ENSMUST00000165667; ENSMUST00000166755; ENSMUST00000167965; ENSMUST00000168825; ENSMUST00000169919; ENSMUST00000170115; ENSMUST00000171888; ENSMUST00000205654; ENSMUST00000206691	Tgfb1i1	protein_coding	+	7	protein_coding	transforming growth factor beta 1 induced transcript 1 [Source:MGI Symbol;Acc:MGI:102784]	128246812	128255699	0.5624	1980	GO:0016055; GO:0045893; GO:0030512; GO:0030579; GO:0030154; GO:0030511; GO:0030855; GO:0045165; GO:0010718; GO:0045599; GO:0016331; GO:0009408	GO:0008270; GO:0046872; GO:0005515; GO:0003713; GO:0050681; GO:0070411; GO:0048495	GO:0005634; GO:0005737; GO:0030054; GO:0005925; GO:0031012; GO:0005856; GO:0005622; GO:0016363	1.932e-05	0.0004106	TRUE	0.5835	629.2	604.8	571	845.8	1012	843.8	264.1	274.9	279.2	369.6	349.8	385.6	311.5	30.42	29.48	27.96	42.35	51.13	41.78	11.55	11.94	12.33	17.07	15.8	17.86	14.04	orange
ENSMUSG00000050908	ENSMUST00000051118; ENSMUST00000128288; ENSMUST00000135315; ENSMUST00000141587; ENSMUST00000153027	Tvp23a	protein_coding	-	16	protein_coding	trans-golgi network vesicle protein 23A [Source:MGI Symbol;Acc:MGI:3665441]	10420557	10447362	0.5311	1294	GO:0016192; GO:0009306	GO:0003674	GO:0016020; GO:0016021; GO:0030173	1.936e-05	0.0004108	TRUE	-0.7719	312.6	337.1	301.3	207.6	157.6	177.5	321.7	281.9	220.4	199	235.4	172	168	23.13	25.14	22.57	15.91	12.18	13.45	21.52	18.74	14.89	14.06	16.27	12.18	11.59	red
ENSMUSG00000028068	ENSMUST00000071812; ENSMUST00000193861; ENSMUST00000193940; ENSMUST00000194440; ENSMUST00000194772; ENSMUST00000195465	Iqgap3	protein_coding	+	3	protein_coding	IQ motif containing GTPase activating protein 3 [Source:MGI Symbol;Acc:MGI:3028642]	88081971	88121048	0.5419	3172	GO:0007165; GO:0043087; GO:0010628; GO:0000082; GO:0000187; GO:0001934; GO:0007265; GO:0008361; GO:0010629; GO:0033601; GO:0070371; GO:0071310	GO:0005515; GO:0005516; GO:0017016; GO:0017048; GO:0070856	GO:0005737; GO:0005911; GO:0016328	1.958e-05	0.0004146	TRUE	-0.6033	1034	1011	857.5	786.9	614.2	487.8	6.833	7.872	2.131	18.17	29.44	19.17	25.95	31.2	30.77	26.21	24.6	19.37	15.08	0.1865	0.2134	0.05873	0.5238	0.8303	0.5541	0.73	green
ENSMUSG00000038252	ENSMUST00000043848; ENSMUST00000185624; ENSMUST00000186210; ENSMUST00000186561; ENSMUST00000186667; ENSMUST00000188119; ENSMUST00000188306; ENSMUST00000188410; ENSMUST00000188665; ENSMUST00000188762; ENSMUST00000189706; ENSMUST00000189959; ENSMUST00000191080	Ncapd2	protein_coding	-	6	protein_coding	non-SMC condensin I complex, subunit D2 [Source:MGI Symbol;Acc:MGI:1915548]	125168007	125191701	0.5361	999	GO:0007076; GO:0007049; GO:0030261; GO:0051301	GO:0042393	GO:0005634; GO:0000228; GO:0000793; GO:0000796; GO:0005654; GO:0005737; GO:0005829; GO:0016020	2.084e-05	0.0004406	TRUE	-0.5754	1571	1502	1524	1188	1051	819	223.4	206.8	152.2	125.1	172	157.7	229.5	150.6	145.1	147.9	117.9	105.3	80.38	19.36	17.81	13.32	11.45	15.4	14.47	20.51	yellow
ENSMUSG00000069910	ENSMUST00000093191; ENSMUST00000148387; ENSMUST00000148853	Spdl1	protein_coding	-	11	protein_coding	spindle apparatus coiled-coil protein 1 [Source:MGI Symbol;Acc:MGI:1917635]	34809190	34833641	0.466	1431	GO:0007049; GO:0051301; GO:0000132; GO:0007080; GO:0034501; GO:0031577	GO:0019899; GO:0043515	GO:0005634; GO:0005737; GO:0005694; GO:0005856; GO:0000922; GO:0005815; GO:0000775; GO:0000940; GO:0000776; GO:0000777	2.114e-05	0.0004462	TRUE	-0.7527	305.6	319	392.9	197.9	201.9	189.4	5.848	10.47	4.199	2.274	4.115	8.14	6.831	20.45	21.51	26.62	13.71	14.11	12.98	0.3538	0.6294	0.2565	0.1453	0.2573	0.5215	0.4261	green
ENSMUSG00000060924	ENSMUST00000082104; ENSMUST00000122983; ENSMUST00000125551; ENSMUST00000131778; ENSMUST00000133933; ENSMUST00000137947; ENSMUST00000138348	Csmd1	protein_coding	-	8	protein_coding	CUB and Sushi multiple domains 1 [Source:MGI Symbol;Acc:MGI:2137383]	15892537	17535586	0.4918	5086	GO:0042593; GO:0001964	GO:0003674	GO:0016020; GO:0016021; GO:0005575	2.135e-05	0.0004498	TRUE	-0.7072	480.9	376.4	394	240.4	223.2	288.5	639.4	609.2	530.1	418.5	441.1	360.2	520.6	9.052	7.141	7.509	4.687	4.39	5.562	10.88	10.3	9.111	7.523	7.759	6.493	9.135	cyan
ENSMUSG00000030551	ENSMUST00000032768; ENSMUST00000089565; ENSMUST00000207153; ENSMUST00000208081; ENSMUST00000208474; ENSMUST00000208681	Nr2f2	protein_coding	-	7	protein_coding	nuclear receptor subfamily 2, group F, member 2 [Source:MGI Symbol;Acc:MGI:1352452]	70351944	70366735	0.4948	2113	GO:0006355; GO:0006351; GO:0045893; GO:0043401; GO:0000122; GO:0045892; GO:0001701; GO:0030522; GO:0009952; GO:0006357; GO:0060173; GO:0009566; GO:0030900; GO:0007519; GO:0060674; GO:0048514; GO:0001764; GO:0001937; GO:0001893; GO:0060707; GO:0010596; GO:0045736; GO:0001945; GO:0003084; GO:0009956; GO:0032355; GO:0060849	GO:0003700; GO:0008270; GO:0046872; GO:0003677; GO:0043565; GO:0042803; GO:0003707; GO:0004879; GO:0001972	GO:0005634	2.149e-05	0.000452	TRUE	-0.5589	1530	1619	1735	1068	1041	1183	1496	1381	1643	1590	1082	1899	1495	69.33	73.95	79.62	50.11	49.28	54.91	61.3	56.2	67.99	68.79	45.82	82.39	63.14	red
ENSMUSG00000001334	ENSMUST00000102600	Fndc5	protein_coding	+	4	protein_coding	fibronectin type III domain containing 5 [Source:MGI Symbol;Acc:MGI:1917614]	129136999	129144593	0.5349	2763	GO:0014850; GO:0090336	GO:0005179	GO:0016020; GO:0016021; GO:0005886; GO:0005576; GO:0005783; GO:0005777; GO:0005778	2.167e-05	0.0004548	TRUE	1.162	43.8	50.32	32.66	137.1	99.67	81.31	47.76	69.82	65.08	130.8	98.76	130.2	71.05	1.518	1.757	1.146	4.92	3.609	2.885	1.496	2.173	2.059	4.328	3.198	4.322	2.295	orange
ENSMUSG00000037206	ENSMUST00000041477; ENSMUST00000168864; ENSMUST00000217578	Islr	protein_coding	-	9	protein_coding	immunoglobulin superfamily containing leucine-rich repeat [Source:MGI Symbol;Acc:MGI:1349645]	58156268	58204306	0.5669	1700	GO:0007155		GO:0005576; GO:0070062; GO:0005615	2.181e-05	0.000457	TRUE	0.6141	2429	1610	1725	3104	2215	3484	2887	2453	3342	4551	2768	5828	2585	136.8	91.4	98.34	181.1	130.3	200.9	147	124.1	171.9	244.8	145.7	314.3	135.7	orange
ENSMUSG00000019987	ENSMUST00000020161; ENSMUST00000218260; ENSMUST00000220186	Arg1	protein_coding	-	10	protein_coding	arginase, liver [Source:MGI Symbol;Acc:MGI:88070]	24915221	24927484	0.4892	874	GO:0000050; GO:0006525; GO:0001889; GO:0001938; GO:0007565; GO:0007568; GO:0009611; GO:0009635; GO:0010042; GO:0010043; GO:0010269; GO:0010963; GO:0014075; GO:0019547; GO:0030324; GO:0032496; GO:0032964; GO:0033189; GO:0033197; GO:0042493; GO:0043200; GO:0043434; GO:0046686; GO:0048545; GO:0048678; GO:0051597; GO:0060056; GO:0060135; GO:0070207; GO:0070301; GO:0071222; GO:0071353; GO:0071377; GO:…	GO:0046872; GO:0016787; GO:0004053; GO:0016813; GO:0030145	GO:0005634; GO:0005737; GO:0070062; GO:0005615; GO:0005741; GO:0043005; GO:0043025	2.216e-05	0.0004635	TRUE	-1.26	100.5	95.61	99.02	28.01	15.33	63.46	4.874	11.35	17.84	17.06	1.646	11.19	12.3	11.01	10.56	10.98	3.178	1.755	7.118	0.4827	1.116	1.785	1.785	0.1685	1.174	1.256	yellow
ENSMUSG00000045871	ENSMUST00000078386	Slitrk6	protein_coding	-	14	protein_coding	SLIT and NTRK-like family, member 6 [Source:MGI Symbol;Acc:MGI:2443198]	110748578	110755149	0.3953	4242	GO:0050896; GO:0042472; GO:0007601; GO:0035264; GO:0001964; GO:0007416; GO:0048812; GO:0007605; GO:0043010; GO:0060384; GO:0051965; GO:0008344; GO:0002088; GO:0007409; GO:0090102; GO:0002093; GO:0031223; GO:0021562; GO:0060005; GO:0060007	GO:0003674	GO:0016020; GO:0016021; GO:0071944; GO:0005886; GO:0009986; GO:0005887	2.266e-05	0.0004732	TRUE	-1.304	69.69	66.42	83.22	18.35	22.15	30.74	0.9747	0	0	0	2.469	1.017	0	1.573	1.511	1.902	0.4288	0.5223	0.7104	0.01989	0	0	0	0.05207	0.02199	0	yellow
ENSMUSG00000032679	ENSMUST00000040423; ENSMUST00000153312; ENSMUST00000168176	Cd59a	protein_coding	+	2	protein_coding	CD59a antigen [Source:MGI Symbol;Acc:MGI:109177]	104095801	104115354	0.4488	1393	GO:0001971; GO:0001775; GO:0016525; GO:0030948; GO:0045916; GO:0090272	GO:0001848	GO:0016020; GO:0009897; GO:0005886; GO:0005576; GO:0031225	2.331e-05	0.0004858	TRUE	-0.5852	998.5	1083	1172	630.7	899.6	614.2	3291	3958	3299	1850	2086	1663	2272	68.63	75.01	81.59	44.89	64.6	43.23	204.5	244.4	207	121.4	134	109.4	145.6	cyan
ENSMUSG00000034892	ENSMUST00000037023; ENSMUST00000094291	Rps29	protein_coding	-	12	protein_coding	ribosomal protein S29 [Source:MGI Symbol;Acc:MGI:107681]	69157722	69159186	0.5203	425	GO:0006412	GO:0046872; GO:0003735; GO:0008270	GO:0005622; GO:0005840; GO:0005925; GO:0070062; GO:0030529; GO:0022627; GO:0015935	2.335e-05	0.0004859	TRUE	0.5844	3940	3847	4249	6733	6094	5146	2667	2872	3019	5160	5821	4634	3905	886.6	872.3	967.9	1569	1433	1186	542.6	580.5	620.2	1109	1224	998.4	819.1	orange
ENSMUSG00000044338	ENSMUST00000057019; ENSMUST00000184728	Aplnr	protein_coding	+	2	protein_coding	apelin receptor [Source:MGI Symbol;Acc:MGI:1346086]	85136225	85139923	0.4962	2006	GO:0007186; GO:0007165; GO:0007275; GO:0007507; GO:0007369; GO:0050878	GO:0004871; GO:0004930	GO:0016020; GO:0016021; GO:0005886	2.388e-05	0.000496	TRUE	0.7387	172.2	223.4	275	343.7	367.2	423.4	23.39	11.35	55.63	31.84	18.11	40.7	20.49	8.22	10.75	13.29	16.99	18.31	20.69	1.01	0.4864	2.424	1.451	0.8075	1.86	0.9118	yellow
ENSMUSG00000069171	ENSMUST00000091458; ENSMUST00000125176; ENSMUST00000127137; ENSMUST00000135284; ENSMUST00000150498	Nr2f1	protein_coding	-	13	protein_coding	nuclear receptor subfamily 2, group F, member 1 [Source:MGI Symbol;Acc:MGI:1352451]	78188973	78199757	0.5492	1599	GO:0006355; GO:0006351; GO:0043401; GO:0030522; GO:0000122; GO:0007399; GO:0010977; GO:0045944	GO:0003700; GO:0008270; GO:0046872; GO:0003677; GO:0043565; GO:0003707; GO:0004879; GO:0000978; GO:0001078; GO:0044323	GO:0005634	2.396e-05	0.0004967	TRUE	-0.6164	595.3	653.2	671.7	405.5	448.1	381.3	298.3	338.6	362.5	239.9	233.7	186.2	276	35.65	39.42	40.72	25.15	28.03	23.38	16.15	18.21	19.82	13.72	13.08	10.68	15.4	red
ENSMUSG00000041992	ENSMUST00000109691; ENSMUST00000220781; ENSMUST00000221225; ENSMUST00000222035; ENSMUST00000222105; ENSMUST00000222185; ENSMUST00000223040	Rapgef5	protein_coding	+	12	protein_coding	Rap guanine nucleotide exchange factor (GEF) 5 [Source:MGI Symbol;Acc:MGI:2444365]	117516479	117759737	0.4574	3124	GO:0043547; GO:0035556; GO:0007264	GO:0005085; GO:0030742; GO:0017034	GO:0005634; GO:0005654; GO:0016604	2.409e-05	0.0004986	TRUE	0.973	55.74	89.57	101.1	174.8	156.8	178.5	183.2	138.8	216.2	180.8	105.3	369.3	86.08	1.708	2.767	3.139	5.547	5.019	5.601	5.078	3.82	6.051	5.292	3.017	10.84	2.459	orange
ENSMUSG00000025355	ENSMUST00000026411; ENSMUST00000218021; ENSMUST00000219404	Mmp19	protein_coding	+	10	protein_coding	matrix metallopeptidase 19 [Source:MGI Symbol;Acc:MGI:1927899]	128790910	128800824	0.504	1996	GO:0006508; GO:0007275; GO:0030154; GO:0001525; GO:0030574; GO:0022617; GO:0001541; GO:0001542; GO:0001554; GO:0009725; GO:0051591	GO:0008270; GO:0046872; GO:0016787; GO:0005509; GO:0008233; GO:0008237; GO:0004222; GO:0004252	GO:0016020; GO:0005886; GO:0005578; GO:0005576; GO:0031225; GO:0031012; GO:0005615	2.467e-05	0.0005098	TRUE	-0.5966	930.8	721.6	759.5	596.1	451.5	531.5	137.4	149.2	115.5	177.4	152.3	204.5	183.1	44.65	34.88	36.89	29.61	22.63	26.1	5.961	6.431	5.057	8.126	6.825	9.394	8.187	yellow
ENSMUSG00000046865	ENSMUST00000042405; ENSMUST00000207384; ENSMUST00000207397; ENSMUST00000207956; ENSMUST00000208259; ENSMUST00000208967	Fbl	protein_coding	+	7	protein_coding	fibrillarin [Source:MGI Symbol;Acc:MGI:95486]	28169710	28179269	0.5582	960	GO:0008033; GO:0001649; GO:0032259; GO:0006364; GO:0000494; GO:0016074; GO:0031167; GO:0048254; GO:1990258	GO:0016740; GO:0003723; GO:0008168; GO:0051117; GO:0001094; GO:0008649; GO:1990259	GO:0005634; GO:0016020; GO:0070062; GO:0005730; GO:0030529; GO:0015030; GO:0001650; GO:0032040; GO:0001651; GO:0001652; GO:0005654; GO:0005694; GO:0031428	2.568e-05	0.0005297	TRUE	0.6174	359.4	421.7	464.6	671.1	632.1	614.7	213.5	178	203.6	239.9	293.8	281.8	256.8	35.83	42.38	46.9	69.29	65.85	62.77	19.25	15.95	18.53	22.85	27.37	26.91	23.87	orange
ENSMUSG00000029802	ENSMUST00000031822; ENSMUST00000114294; ENSMUST00000124542; ENSMUST00000134426; ENSMUST00000143447; ENSMUST00000143752; ENSMUST00000145161; ENSMUST00000145685; ENSMUST00000147213; ENSMUST00000148008; ENSMUST00000203146; ENSMUST00000204924; ENSMUST00000204948	Abcg2	protein_coding	+	6	protein_coding	ATP-binding cassette, sub-family G (WHITE), member 2 [Source:MGI Symbol;Acc:MGI:1347061]	58584523	58695676	0.4282	1311	GO:0055085; GO:0006855; GO:0010039; GO:0015747; GO:0015893; GO:0019389; GO:0032496; GO:0043278; GO:0046618; GO:0051593; GO:0060136; GO:0071392; GO:0071549; GO:1904479; GO:1904612	GO:0005524; GO:0000166; GO:0016887; GO:0042626; GO:0008092; GO:0015238; GO:0046983	GO:0016020; GO:0016021; GO:0005634; GO:0016324	2.591e-05	0.0005334	TRUE	0.6449	345.4	388.5	545.7	573.5	776.9	656.4	892.6	973.1	929	901.7	845.2	1073	934.5	25.23	28.59	40.35	43.38	59.28	49.09	58.94	63.84	61.94	62.9	57.68	75.07	63.62	orange
ENSMUSG00000024248	ENSMUST00000025095; ENSMUST00000167741	Cox7a2l	protein_coding	-	17	protein_coding	cytochrome c oxidase subunit VIIa polypeptide 2-like [Source:MGI Symbol;Acc:MGI:106015]	83501919	83514333	0.4972	1112	GO:1902600; GO:0002082; GO:0097250	GO:0009055; GO:0004129	GO:0016020; GO:0016021; GO:0005739; GO:0005743; GO:0005730; GO:0005746; GO:0097249	2.617e-05	0.0005379	TRUE	0.5532	1717	1722	1617	2518	2558	2314	1697	1581	1597	2897	3066	2887	3080	147.9	149.4	141	224.5	230.1	204	132.1	122.3	125.5	238.2	246.6	238	247.2	orange
ENSMUSG00000075012	ENSMUST00000099678	Fjx1	protein_coding	-	2	protein_coding	four jointed box 1 (Drosophila) [Source:MGI Symbol;Acc:MGI:1341907]	102449366	102452499	0.6053	3134	GO:0007267; GO:0010842		GO:0005615; GO:0005576	2.652e-05	0.0005433	TRUE	-0.8273	210.1	264.7	265.5	136.1	144.8	121	13.65	16.58	23.09	37.52	38.68	15.26	25.96	6.417	8.149	8.211	4.307	4.623	3.784	0.3769	0.455	0.6441	1.095	1.104	0.4465	0.7393	yellow
ENSMUSG00000030432	ENSMUST00000032597; ENSMUST00000078432; ENSMUST00000126794; ENSMUST00000129888; ENSMUST00000206617	Rpl28	protein_coding	+	7	protein_coding	ribosomal protein L28 [Source:MGI Symbol;Acc:MGI:101839]	4792874	4795066	0.5471	600	GO:0006412; GO:1903146; GO:1903955	GO:0003735; GO:0003723	GO:0005622; GO:0005840; GO:0016020; GO:0070062; GO:0022625; GO:0030529; GO:0030425; GO:0044297; GO:0036464	2.652e-05	0.0005433	TRUE	0.574	4296	4749	4442	6470	7387	6117	3439	3410	3506	5693	5963	5490	6222	684.8	763	717	1068	1230	998.5	495.7	488.3	510.3	866.8	888.2	838.1	924.6	orange
ENSMUSG00000025583	ENSMUST00000026671; ENSMUST00000124401; ENSMUST00000125583; ENSMUST00000126802; ENSMUST00000127899; ENSMUST00000130049; ENSMUST00000131217; ENSMUST00000136662; ENSMUST00000139728; ENSMUST00000147772; ENSMUST00000147781; ENSMUST00000148860	Rptor	protein_coding	+	11	protein_coding	regulatory associated protein of MTOR, complex 1 [Source:MGI Symbol;Acc:MGI:1921620]	119602905	119899576	0.5479	2762	GO:0071901; GO:0032147; GO:0001938; GO:0008361; GO:0010800; GO:0016049; GO:0030307; GO:0031669; GO:0031929; GO:0032008; GO:0033138; GO:0038202; GO:0042325; GO:0045945; GO:0071230; GO:0071233; GO:0071902; GO:1900087	GO:0001030; GO:0001031; GO:0001032; GO:0001156; GO:0019901; GO:0030291; GO:0030295; GO:0030674; GO:0032403; GO:0071889	GO:0005654; GO:0005737; GO:0005764; GO:0005765; GO:0005829; GO:0010494; GO:0030425; GO:0031931; GO:0043025	2.706e-05	0.0005533	TRUE	-0.6787	466.9	533.4	377.1	283.9	251.3	310.4	558.5	562	470.3	260.4	237.8	299.1	247.3	16.19	18.63	13.24	10.19	9.102	11.02	17.51	17.5	14.88	8.621	7.704	9.93	7.992	red
ENSMUSG00000032589	ENSMUST00000035208; ENSMUST00000124763	Bsn	protein_coding	-	9	protein_coding	bassoon [Source:MGI Symbol;Acc:MGI:1277955]	108096022	108190384	0.5823	11720	GO:0007416; GO:0035418; GO:0048790; GO:0099526	GO:0046872; GO:0005515; GO:0098882	GO:0005737; GO:0030054; GO:0045202; GO:0048786; GO:0005856; GO:0030424; GO:0043005; GO:0014069; GO:0030425; GO:0019898; GO:0044306; GO:0009986; GO:0060076; GO:0098793; GO:0098831	2.719e-05	0.0005551	TRUE	1.142	35.84	41.26	45.3	113	98.82	92.21	69.11	66.46	70.33	88.69	97.93	86.48	91.54	0.2928	0.3397	0.3747	0.9557	0.8435	0.7714	0.5105	0.4877	0.5246	0.692	0.7476	0.6766	0.6971	orange
ENSMUSG00000018411	ENSMUST00000100347; ENSMUST00000106988; ENSMUST00000106989; ENSMUST00000106992; ENSMUST00000106993; ENSMUST00000126820; ENSMUST00000132245; ENSMUST00000132977; ENSMUST00000138384; ENSMUST00000144836; ENSMUST00000145227; ENSMUST00000146353	Mapt	protein_coding	+	11	protein_coding	microtubule-associated protein tau [Source:MGI Symbol;Acc:MGI:97180]	104231390	104332090	0.5594	1390	GO:0050808; GO:2000273; GO:0007165; GO:0045773; GO:0048675; GO:0000226; GO:0007628; GO:0007613; GO:2001020; GO:0007409; GO:0001764; GO:0070507; GO:0031116; GO:0010506; GO:1901216; GO:0097435; GO:0032930; GO:0047497; GO:0008088; GO:0010917; GO:0031110; GO:0032387; GO:0033673; GO:0048312; GO:0050848; GO:0060632; GO:0090258; GO:1900034; GO:1902474; GO:1903748; GO:1903829; GO:1990000	GO:0005515; GO:0042803; GO:0008017; GO:0015631; GO:0042802; GO:0019899; GO:0017124; GO:0019901; GO:0048018; GO:0071813; GO:0003677; GO:0034185; GO:0099609	GO:0016020; GO:0005886; GO:0005634; GO:0005829; GO:0015630; GO:0005737; GO:0005874; GO:0005856; GO:0030426; GO:0016607; GO:0030424; GO:0034399; GO:0030425; GO:0030673; GO:0044297; GO:0042995; GO:0043025; GO:0005930; GO:0014069; GO:0036464; GO:0005875; GO:0036477; GO:0045298; GO:0097418	2.737e-05	0.0005577	TRUE	0.9516	54.74	105.7	110.6	183.5	192.5	172.5	324.6	347.4	364.3	396.8	489.7	504.7	644.9	3.771	7.336	7.715	13.09	13.86	12.17	20.22	21.49	22.91	26.11	31.52	33.29	41.41	blue
ENSMUSG00000040549	ENSMUST00000046769; ENSMUST00000099716; ENSMUST00000111337; ENSMUST00000111338; ENSMUST00000123253; ENSMUST00000129118; ENSMUST00000133633; ENSMUST00000139433; ENSMUST00000147809	Ckap5	protein_coding	+	2	protein_coding	cytoskeleton associated protein 5 [Source:MGI Symbol;Acc:MGI:1923036]	91526762	91620664	0.4284	3828	GO:0007051; GO:0007098; GO:0030951	GO:0045296	GO:0000776; GO:0000922; GO:0000930; GO:0005813; GO:0016020; GO:0035371; GO:0043234	2.768e-05	0.0005632	TRUE	-0.5562	2304	2076	1912	1374	1254	1622	1562	1644	1649	1234	1180	1221	1440	57.62	52.34	48.42	35.59	32.77	41.55	35.33	36.94	37.66	29.47	27.58	29.24	33.58	red
ENSMUSG00000035273	ENSMUST00000045617; ENSMUST00000112908	Hpse	protein_coding	-	5	protein_coding	heparanase [Source:MGI Symbol;Acc:MGI:1343124]	100679484	100719716	0.4923	2538	GO:0007155; GO:0051897; GO:0007160; GO:0030200; GO:0051798; GO:0033690; GO:0010575; GO:0030194; GO:0042060; GO:0051797; GO:0060055; GO:0061042	GO:0016787; GO:0046983; GO:0016798; GO:0045545; GO:0030305	GO:0016020; GO:0005634; GO:0005654; GO:0005576; GO:0043231; GO:0005578; GO:0005764; GO:0005765; GO:0045121	2.82e-05	0.0005728	TRUE	-0.8371	287.7	233.5	300.2	201.8	96.27	148.7	12.67	1.745	10.5	11.37	0	29.51	28.69	10.85	8.877	11.47	7.883	3.794	5.745	0.4322	0.05915	0.3616	0.4097	0	1.066	1.009	green
ENSMUSG00000015354	ENSMUST00000015498; ENSMUST00000151210	Pcolce2	protein_coding	+	9	protein_coding	procollagen C-endopeptidase enhancer 2 [Source:MGI Symbol;Acc:MGI:1923727]	95637601	95698096	0.4725	2530	GO:0010952	GO:0008201; GO:0005518; GO:0016504	GO:0005576; GO:0070062	2.839e-05	0.0005756	TRUE	-0.6098	668	757.8	620.5	418.1	511.1	391.7	33.14	0.8727	28.34	30.7	2.469	56.98	4.099	25.28	28.9	23.77	16.38	20.21	15.18	1.134	0.02967	0.9793	1.11	0.08731	2.065	0.1446	green
ENSMUSG00000040260	ENSMUST00000057610	Daam2	protein_coding	-	17	protein_coding	dishevelled associated activator of morphogenesis 2 [Source:MGI Symbol;Acc:MGI:1923691]	49456022	49564337	0.538	6045	GO:0030036; GO:0016043; GO:0007368	GO:0003779; GO:0017048	GO:0070062	2.937e-05	0.0005944	TRUE	0.7654	227	187.2	152.8	299.3	395.3	281.6	1307	1228	1147	857.4	878.1	805.8	869	3.595	2.988	2.45	4.909	6.541	4.567	18.72	17.47	16.59	12.97	13	12.22	12.83	blue
ENSMUSG00000071714	ENSMUST00000096356	Csf2rb2	protein_coding	-	15	protein_coding	colony stimulating factor 2 receptor, beta 2, low-affinity (granulocyte-macrophage) [Source:MGI Symbol;Acc:MGI:1339760]	78282517	78305603	0.5343	4612	GO:0019221	GO:0004896	GO:0016020; GO:0016021; GO:0005886	2.943e-05	0.0005947	TRUE	0.5646	704.7	773.5	792.8	1068	1324	961.3	281.9	256.8	234.9	269.8	276.9	267.8	305.7	14.63	16.18	16.66	22.96	28.71	20.43	5.291	4.789	4.452	5.348	5.371	5.323	5.915	yellow
[truncated: 11,313 more rows]

## Sheet: Control ctrlat vs KO ctrlat
Identifier	transcript_id	gene_name	type	strand	seqid	biotypes	description	start	end	gc	width	GO BP	GO MF	GO CC	pValue	fdr	isPresent	log2 Ratio	Control1_crush [normalized count]	Control2_crush [normalized count]	Control3_crush [normalized count]	KO1_crush [normalized count]	KO2_crush [normalized count]	KO3_crush [normalized count]	KO4_crush [normalized count]	Control1_ctrlat [normalized count]	Control2_ctrlat [normalized count]	Control3_ctrlat [normalized count]	KO1_ctrlat [normalized count]	KO2_ctrlat [normalized count]	KO3_ctrlat [normalized count]	KO4_ctrlat [normalized count]	Control1_crush [FPKM]	Control2_crush [FPKM]	Control3_crush [FPKM]	KO1_crush [FPKM]	KO2_crush [FPKM]	KO3_crush [FPKM]	KO4_crush [FPKM]	Control1_ctrlat [FPKM]	Control2_ctrlat [FPKM]	Control3_ctrlat [FPKM]	KO1_ctrlat [FPKM]	KO2_ctrlat [FPKM]	KO3_ctrlat [FPKM]	KO4_ctrlat [FPKM]	Cluster
[truncated: 11,702 more rows]

[truncated: 4 more sheets: Genes downr in crushed, Genes up in crush, Genes down in ctrlat, Genes up in ctrlat]
